# Supplementary material for: COVID-19 dynamics in Madrid (Spain): A new convolutional model to find out the missing information during the first three waves
Source: PLoS One. 2022 Dec 22;17(12):e0279080. doi: 10.1371/journal.pone.0279080 (PMC9778560; doi:10.1371/journal.pone.0279080)
Supplement: S1 Data — (XLSM) [file pone.0279080.s002.xlsm]

## Sheet: MAIN
					INITIAL SEEDS
					I0(0)	1	I1(0)	0	I2(0)	0	I3(0)	0
					R0(0)	0	R1(0)	0	R2(0)	0	R3(0)	0
			2019-12-01	Inferior limit for the onset of the infection
			2020-01-31	Superior limit for the onset of the infection	Error	0.246292	Diff.	443
			2020-06-28 23:59:59	End of the first wave	step	0.168665	Diff.	273
			2021-03-28 23:59:59	End of calculation	NFA	98	Diff.	170	epsilon	0.001
			PARAMETERS
			GENERAL							TYPE 0: ASYMPTOMATIC																TYPE 1: MILD																TYPE 2: MODERATE
Elegible	Indice	t	Date	Description	PT	c	w	b	cPT	a	g	f	yD	x2	x3-x1	a00	a01	a02	a03	m	m	n	mxL	Mean	Std. Dev.	a	g	f	yD	x2	x3-x1	a10	a11	a12	a13	m	m	n	mxL	Mean	Std. Dev.	a	g	f	yD	x2	x3-x1	a20	a21
1	0	0	2020-01-10 09:35:44	Onset of infection	6779888	1	5	0	6779888	1	0.067044	0.276115	0	13	6	0.0925593	0.226808	0.0147238	0.00112921	14.5058	3.34421	2.34421	25.8537	13.0206	4.29274	0.571429	0.0693284	0.676594	0	14	7.2111	0.0546932	0.13402	0.0087003	0.000667248	15.8234	2.99364	1.99364	30.1768	14.1286	5.14479	0.32	0.0692574	0.0439229	0.17	25	10	0.0305968	0.0749745
1	1	56	2020-03-07	Mobilization for demostrations	6779888	1	5	1.81796e-09	6779888	1	0.067044	0.276115	0	13	6	0.0925593	0.226808	0.0147238	0.00112921	14.5058	3.34421	2.34421	25.8537	13.0206	4.29274	0.571429	0.0693284	0.676594	0	14	7.2111	0.0546932	0.13402	0.0087003	0.000667248	15.8234	2.99364	1.99364	30.1768	14.1286	5.14479	0.32	0.0692574	0.0439229	0.17	25	10	0.0305968	0.0749745
1	2	57	2020-03-08	Demonstrations	6779888	1	5	1.76845e-09	6779888	1	0.067044	0.276115	0	13	6	0.0925593	0.226808	0.0147238	0.00112921	14.5058	3.34421	2.34421	25.8537	13.0206	4.29274	0.571429	0.0693284	0.676594	0	14	7.2111	0.0546932	0.13402	0.0087003	0.000667248	15.8234	2.99364	1.99364	30.1768	14.1286	5.14479	0.32	0.0692574	0.0439229	0.17	25	10	0.0305968	0.0749745
1	3	58	2020-03-09	Closure of educational centers	6779888	1	5	-0.224	6779888	1	0.067044	0.276115	0	13	6	0.071826	0.176003	0.0114257	0.000876266	14.5058	3.34421	2.34421	25.8537	13.0206	4.29274	0.571429	0.0693284	0.676594	0	14	7.2111	0.0424419	0.104	0.00675144	0.000517784	15.8234	2.99364	1.99364	30.1768	14.1286	5.14479	0.32	0.0692574	0.0439229	0.17	25	10	0.0237431	0.0581803
1	4	59	2020-03-10	Disinfection of regular passenger transport vehicles	6779888	1	5	-0.35	6779888	1	0.067044	0.276115	0	13	6	0.0601635	0.147425	0.0095705	0.000733985	14.5058	3.34421	2.34421	25.8537	13.0206	4.29274	0.571429	0.0693284	0.676594	0	14	7.2111	0.0355506	0.0871133	0.0056552	0.000433711	15.8234	2.99364	1.99364	30.1768	14.1286	5.14479	0.32	0.0692574	0.0439229	0.17	25	10	0.0198879	0.0487335
1	5	60	2020-03-11	Suspension of collective activities (> 1000 people) and capacity reduction in premises	6779888	1	5	-0.45	6779888	1	0.067044	0.276115	0	13	6	0.0509076	0.124744	0.00809812	0.000621065	14.5058	3.34421	2.34421	25.8537	13.0206	4.29274	0.571429	0.0693284	0.676594	0	14	7.2111	0.0300812	0.0737112	0.00478517	0.000366986	15.8234	2.99364	1.99364	30.1768	14.1286	5.14479	0.32	0.0692574	0.0439229	0.17	25	10	0.0168282	0.041236
1	6	61	2020-03-12	Suspension of sports activities, festivals …	6779888	1	5	-0.55	6779888	1	0.067044	0.276115	0	13	6	0.0416517	0.102063	0.00662573	0.000508144	14.5058	3.34421	2.34421	25.8537	13.0206	4.29274	0.571429	0.0693284	0.676594	0	14	7.2111	0.0246119	0.0603092	0.00391514	0.000300261	15.8234	2.99364	1.99364	30.1768	14.1286	5.14479	0.32	0.0692574	0.0439229	0.17	25	10	0.0137686	0.0337385
1	7	62	2020-03-13	Closing of shops and non-essential establishments	6779888	1	5	-0.65	6779888	1	0.067044	0.276115	0	13	6	0.0323957	0.0793827	0.00515335	0.000395223	14.5058	3.34421	2.34421	25.8537	13.0206	4.29274	0.571429	0.0693284	0.676594	0	14	7.2111	0.0191426	0.0469071	0.00304511	0.000233537	15.8234	2.99364	1.99364	30.1768	14.1286	5.14479	0.32	0.0692574	0.0439229	0.17	25	10	0.0107089	0.0262411
1	8	64	2020-03-15	Start of State of Alarm	6779888	1	5	-0.85	6779888	1	0.067044	0.276115	0	13	6	0.0138839	0.0340212	0.00220858	0.000169381	14.5058	3.34421	2.34421	25.8537	13.0206	4.29274	0.571429	0.0693284	0.676594	0	14	7.2111	0.00820397	0.0201031	0.00130505	0.000100087	15.8234	2.99364	1.99364	30.1768	14.1286	5.14479	0.32	0.0692574	0.0439229	0.17	25	10	0.00458952	0.0112462
1	9	65	2020-03-16	Spain closes all its borders	6779888	1	5	-0.85	6779888	1	0.067044	0.276115	0	13	6	0.0138839	0.0340212	0.00220858	0.000169381	14.5058	3.34421	2.34421	25.8537	13.0206	4.29274	0.571429	0.0693284	0.676594	0	14	7.2111	0.00820397	0.0201031	0.00130505	0.000100087	15.8234	2.99364	1.99364	30.1768	14.1286	5.14479	0.32	0.0692574	0.0439229	0.17	25	10	0.00458952	0.0112462
1	10	78	2020-03-29	All non-essential activities are suspended	6779888	1	5	-0.85	6779888	1	0.067044	0.276115	0	13	6	0.0138839	0.0340212	0.00220858	0.000169381	14.5058	3.34421	2.34421	25.8537	13.0206	4.29274	0.571429	0.0693284	0.676594	0	14	7.2111	0.00820397	0.0201031	0.00130505	0.000100087	15.8234	2.99364	1.99364	30.1768	14.1286	5.14479	0.32	0.0692574	0.0439229	0.17	25	10	0.00458952	0.0112462
1	11	79	2020-03-30	Funeral ceremonies are suspended	6779888	1	5	-0.86	6779888	1	0.067044	0.276115	0	13	6	0.0129583	0.0317531	0.00206134	0.000158089	14.5058	3.34421	2.34421	25.8537	13.0206	4.29274	0.571429	0.0693284	0.676594	0	14	7.2111	0.00765704	0.0187629	0.00121804	9.34147e-05	15.8234	2.99364	1.99364	30.1768	14.1286	5.14479	0.32	0.0692574	0.0439229	0.17	25	10	0.00428355	0.0104964
1	12	85	2020-04-05	Start of Holy Week	6779888	1	5	-0.86	6779888	1	0.067044	0.276115	0	13	6	0.0129583	0.0317531	0.00206134	0.000158089	14.5058	3.34421	2.34421	25.8537	13.0206	4.29274	0.571429	0.0693284	0.676594	0	14	7.2111	0.00765704	0.0187629	0.00121804	9.34147e-05	15.8234	2.99364	1.99364	30.1768	14.1286	5.14479	0.32	0.0692574	0.0439229	0.17	25	10	0.00428355	0.0104964
1	13	92	2020-04-12	End of Holy Week	6779888	1	5	-0.86	6779888	1	0.067044	0.276115	0	13	6	0.0129583	0.0317531	0.00206134	0.000158089	14.5058	3.34421	2.34421	25.8537	13.0206	4.29274	0.571429	0.0693284	0.676594	0	14	7.2111	0.00765704	0.0187629	0.00121804	9.34147e-05	15.8234	2.99364	1.99364	30.1768	14.1286	5.14479	0.32	0.0692574	0.0439229	0.17	25	10	0.00428355	0.0104964
1	14	93	2020-04-13	Industry and construction employees return to work	6779888	1	5	-0.86	6779888	1	0.067044	0.276115	0	13	6	0.0129583	0.0317531	0.00206134	0.000158089	14.5058	3.34421	2.34421	25.8537	13.0206	4.29274	0.571429	0.0693284	0.676594	0	14	7.2111	0.00765704	0.0187629	0.00121804	9.34147e-05	15.8234	2.99364	1.99364	30.1768	14.1286	5.14479	0.32	0.0692574	0.0439229	0.17	25	10	0.00428355	0.0104964
1	15	97	2020-04-17	The case count systems are unified in all Spanish regions	6779888	1	5	-0.86	6779888	1	0.067044	0.276115	0	13	6	0.0129583	0.0317531	0.00206134	0.000158089	14.5058	3.34421	2.34421	25.8537	13.0206	4.29274	0.571429	0.0693284	0.676594	0	14	7.2111	0.00765704	0.0187629	0.00121804	9.34147e-05	15.8234	2.99364	1.99364	30.1768	14.1286	5.14479	0.32	0.0692574	0.0439229	0.17	25	10	0.00428355	0.0104964
1	16	98	2020-04-18	Confinement measures for children are reduced	6779888	1	5	-0.85	6779888	1	0.067044	0.276115	0	13	6	0.0138839	0.0340212	0.00220858	0.000169381	14.5058	3.34421	2.34421	25.8537	13.0206	4.29274	0.571429	0.0693284	0.676594	0	14	7.2111	0.00820397	0.0201031	0.00130505	0.000100087	15.8234	2.99364	1.99364	30.1768	14.1286	5.14479	0.32	0.0692574	0.0439229	0.17	25	10	0.00458952	0.0112462
1	17	106	2020-04-26	Children go out for a walk	6779888	1	5	-0.8	6779888	1	0.067044	0.276115	0	13	6	0.0185119	0.0453615	0.00294477	0.000225842	14.5058	3.34421	2.34421	25.8537	13.0206	4.29274	0.571429	0.0693284	0.676594	0	14	7.2111	0.0109386	0.0268041	0.00174006	0.00013345	15.8234	2.99364	1.99364	30.1768	14.1286	5.14479	0.32	0.0692574	0.0439229	0.17	25	10	0.00611936	0.0149949
1	18	108	2020-04-28	Return to normal in four phases	6779888	1	5	-0.75	6779888	1	0.067044	0.276115	0	13	6	0.0231398	0.0567019	0.00368096	0.000282302	14.5058	3.34421	2.34421	25.8537	13.0206	4.29274	0.571429	0.0693284	0.676594	0	14	7.2111	0.0136733	0.0335051	0.00217508	0.000166812	15.8234	2.99364	1.99364	30.1768	14.1286	5.14479	0.32	0.0692574	0.0439229	0.17	25	10	0.0076492	0.0187436
1	19	112	2020-05-02	Start of walks by age and time zones	6779888	1	5	-0.72	6779888	1	0.067044	0.276115	0	13	6	0.0259166	0.0635062	0.00412268	0.000316178	14.5058	3.34421	2.34421	25.8537	13.0206	4.29274	0.571429	0.0693284	0.676594	0	14	7.2111	0.0153141	0.0375257	0.00243608	0.000186829	15.8234	2.99364	1.99364	30.1768	14.1286	5.14479	0.32	0.0692574	0.0439229	0.17	25	10	0.0085671	0.0209929
1	20	114	2020-05-04	Start of phase 0	6779888	1	5	-0.72	6779888	1	0.067044	0.276115	0	13	6	0.0259166	0.0635062	0.00412268	0.000316178	14.5058	3.34421	2.34421	25.8537	13.0206	4.29274	0.571429	0.0693284	0.676594	0	14	7.2111	0.0153141	0.0375257	0.00243608	0.000186829	15.8234	2.99364	1.99364	30.1768	14.1286	5.14479	0.32	0.0692574	0.0439229	0.17	25	10	0.0085671	0.0209929
1	21	125	2020-05-15	National confinement is relieved but CM remains in phase 0	6779888	1	5	-0.72	6779888	1	0.067044	0.276115	0	13	6	0.0259166	0.0635062	0.00412268	0.000316178	14.5058	3.34421	2.34421	25.8537	13.0206	4.29274	0.571429	0.0693284	0.676594	0	14	7.2111	0.0153141	0.0375257	0.00243608	0.000186829	15.8234	2.99364	1.99364	30.1768	14.1286	5.14479	0.32	0.0692574	0.0439229	0.17	25	10	0.0085671	0.0209929
1	22	128	2020-05-18	Implementation of new conditions	6779888	1	5	-0.72	6779888	1	0.067044	0.276115	0	13	6	0.0259166	0.0635062	0.00412268	0.000316178	14.5058	3.34421	2.34421	25.8537	13.0206	4.29274	0.571429	0.0693284	0.676594	0	14	7.2111	0.0153141	0.0375257	0.00243608	0.000186829	15.8234	2.99364	1.99364	30.1768	14.1286	5.14479	0.32	0.0692574	0.0439229	0.17	25	10	0.0085671	0.0209929
1	23	133	2020-05-23	Demonstrations	6779888	1	5	-0.72	6779888	1	0.067044	0.276115	0	13	6	0.0259166	0.0635062	0.00412268	0.000316178	14.5058	3.34421	2.34421	25.8537	13.0206	4.29274	0.571429	0.0693284	0.676594	0	14	7.2111	0.0153141	0.0375257	0.00243608	0.000186829	15.8234	2.99364	1.99364	30.1768	14.1286	5.14479	0.32	0.0692574	0.0439229	0.17	25	10	0.0085671	0.0209929
1	24	135	2020-05-25	Start of phase 1 in CM	6779888	1	5	-0.72	6779888	1	0.067044	0.276115	0	13	6	0.0259166	0.0635062	0.00412268	0.000316178	14.5058	3.34421	2.34421	25.8537	13.0206	4.29274	0.571429	0.0693284	0.676594	0	14	7.2111	0.0153141	0.0375257	0.00243608	0.000186829	15.8234	2.99364	1.99364	30.1768	14.1286	5.14479	0.32	0.0692574	0.0439229	0.17	25	10	0.0085671	0.0209929
1	25	141	2020-05-31	The central government gives the control of phase 3 to the regions	6779888	1	5	-0.72	6779888	1	0.067044	0.276115	0	13	6	0.0259166	0.0635062	0.00412268	0.000316178	14.5058	3.34421	2.34421	25.8537	13.0206	4.29274	0.571429	0.0693284	0.676594	0	14	7.2111	0.0153141	0.0375257	0.00243608	0.000186829	15.8234	2.99364	1.99364	30.1768	14.1286	5.14479	0.32	0.0692574	0.0439229	0.17	25	10	0.0085671	0.0209929
1	26	149	2020-06-08	Start of phase 2 in CM	6779888	1	5	-0.7	6779888	1	0.067044	0.276115	0	13	6	0.0277678	0.0680423	0.00441715	0.000338762	14.5058	3.34421	2.34421	25.8537	13.0206	4.29274	0.571429	0.0693284	0.676594	0	14	7.2111	0.0164079	0.0402061	0.00261009	0.000200174	15.8234	2.99364	1.99364	30.1768	14.1286	5.14479	0.32	0.0692574	0.0439229	0.17	25	10	0.00917904	0.0224924
1	27	156	2020-06-15	German tourists return to the Balearic Islands	6779888	1	5	-0.68	6779888	1	0.067044	0.276115	0	13	6	0.029619	0.0725785	0.00471163	0.000361347	14.5058	3.34421	2.34421	25.8537	13.0206	4.29274	0.571429	0.0693284	0.676594	0	14	7.2111	0.0175018	0.0428865	0.0027841	0.000213519	15.8234	2.99364	1.99364	30.1768	14.1286	5.14479	0.32	0.0692574	0.0439229	0.17	25	10	0.00979097	0.0239919
1	28	160	2020-06-19	Order 668 of the Ministry of Health	6779888	1	5	-0.65	6779888	1	0.067044	0.276115	0	13	6	0.0323957	0.0793827	0.00515335	0.000395223	14.5058	3.34421	2.34421	25.8537	13.0206	4.29274	0.571429	0.0693284	0.676594	0	14	7.2111	0.0191426	0.0469071	0.00304511	0.000233537	15.8234	2.99364	1.99364	30.1768	14.1286	5.14479	0.32	0.0692574	0.0439229	0.17	25	10	0.0107089	0.0262411
1	29	162	2020-06-21	End of the State of Alarm: CM takes control	6779888	1	5	-0.63	6779888	1	0.067044	0.276115	0	13	6	0.0342469	0.0839189	0.00544782	0.000417807	14.5058	3.34421	2.34421	25.8537	13.0206	4.29274	0.571429	0.0693284	0.676594	0	14	7.2111	0.0202365	0.0495876	0.00321911	0.000246882	15.8234	2.99364	1.99364	30.1768	14.1286	5.14479	0.32	0.0692574	0.0439229	0.17	25	10	0.0113208	0.0277406
1	30	172	2020-07-01	Order 740 of the CM's Health Authority	6779888	1	5	-0.58	6779888	1	0.067044	0.276115	0	13	6	0.0388749	0.0952592	0.00618402	0.000474267	14.5058	3.34421	2.34421	25.8537	13.0206	4.29274	0.571429	0.0693284	0.676594	0	14	7.2111	0.0229711	0.0562886	0.00365413	0.000280244	15.8234	2.99364	1.99364	30.1768	14.1286	5.14479	0.32	0.0692574	0.0439229	0.17	25	10	0.0128507	0.0314893
1	31	174	2020-07-03	Opening of nightlife, bars and children's parties	6779888	1	5	-0.55	6779888	1	0.067044	0.276115	0	13	6	0.0416517	0.102063	0.00662573	0.000508144	14.5058	3.34421	2.34421	25.8537	13.0206	4.29274	0.571429	0.0693284	0.676594	0	14	7.2111	0.0246119	0.0603092	0.00391514	0.000300261	15.8234	2.99364	1.99364	30.1768	14.1286	5.14479	0.32	0.0692574	0.0439229	0.17	25	10	0.0137686	0.0337385
1	32	177	2020-07-06	Capacity of premises and terraces is increased	6779888	1	5	-0.5	6779888	1	0.067044	0.276115	0	13	6	0.0462796	0.113404	0.00736192	0.000564604	14.5058	3.34421	2.34421	25.8537	13.0206	4.29274	0.571429	0.0693284	0.676594	0	14	7.2111	0.0273466	0.0670102	0.00435015	0.000333624	15.8234	2.99364	1.99364	30.1768	14.1286	5.14479	0.32	0.0692574	0.0439229	0.17	25	10	0.0152984	0.0374873
1	33	181	2020-07-10	Capacity of premises and terraces is increased	6779888	1	5	-0.45	6779888	1	0.067044	0.276115	0	13	6	0.0509076	0.124744	0.00809812	0.000621065	14.5058	3.34421	2.34421	25.8537	13.0206	4.29274	0.571429	0.0693284	0.676594	0	14	7.2111	0.0300812	0.0737112	0.00478517	0.000366986	15.8234	2.99364	1.99364	30.1768	14.1286	5.14479	0.32	0.0692574	0.0439229	0.17	25	10	0.0168282	0.041236
1	33	199	2020-07-28	Order 920 of the CM's Health Authority	6779888	1	5	-0.4	6779888	1	0.067044	0.276115	0	13	6	0.0555356	0.136085	0.00883431	0.000677525	14.5058	3.34421	2.34421	25.8537	13.0206	4.29274	0.571429	0.0693284	0.676594	0	14	7.2111	0.0328159	0.0804122	0.00522018	0.000400349	15.8234	2.99364	1.99364	30.1768	14.1286	5.14479	0.32	0.0692574	0.0439229	0.17	25	10	0.0183581	0.0449847
1	34	205	2020-08-03	National Goverment introduces new measures to reduce contagion among seasonal workers	6779888	1	5	-0.4	6779888	1	0.067044	0.276115	0	13	6	0.0555356	0.136085	0.00883431	0.000677525	14.5058	3.34421	2.34421	25.8537	13.0206	4.29274	0.571429	0.0693284	0.676594	0	14	7.2111	0.0328159	0.0804122	0.00522018	0.000400349	15.8234	2.99364	1.99364	30.1768	14.1286	5.14479	0.32	0.0692574	0.0439229	0.17	25	10	0.0183581	0.0449847
1	35	209	2020-08-07	Order 997 of the CM's Health Authority	6779888	1	5	-0.45	6779888	1	0.067044	0.276115	0	13	6	0.0509076	0.124744	0.00809812	0.000621065	14.5058	3.34421	2.34421	25.8537	13.0206	4.29274	0.571429	0.0693284	0.676594	0	14	7.2111	0.0300812	0.0737112	0.00478517	0.000366986	15.8234	2.99364	1.99364	30.1768	14.1286	5.14479	0.32	0.0692574	0.0439229	0.17	25	10	0.0168282	0.041236
1	36	216	2020-08-14	Agreement between the Ministry of Health and the Spanish Regions to act in coordination	6779888	1	5	-0.5	6779888	1	0.067044	0.276115	0	13	6	0.0462796	0.113404	0.00736192	0.000564604	14.5058	3.34421	2.34421	25.8537	13.0206	4.29274	0.571429	0.0693284	0.676594	0	14	7.2111	0.0273466	0.0670102	0.00435015	0.000333624	15.8234	2.99364	1.99364	30.1768	14.1286	5.14479	0.32	0.0692574	0.0439229	0.17	25	10	0.0152984	0.0374873
1	37	220	2020-08-18	Order 1008 of the CM's Health Authority	6779888	1	5	-0.550001	6779888	1	0.067044	0.276115	0	13	6	0.0416516	0.102063	0.00662572	0.000508143	14.5058	3.34421	2.34421	25.8537	13.0206	4.29274	0.571429	0.0693284	0.676594	0	14	7.2111	0.0246119	0.0603091	0.00391513	0.000300261	15.8234	2.99364	1.99364	30.1768	14.1286	5.14479	0.32	0.0692574	0.0439229	0.17	25	10	0.0137685	0.0337385
1	38	231	2020-08-29	Order 1035 of the CM's Health Authority	6779888	1	5	-0.58	6779888	1	0.067044	0.276115	0	13	6	0.0388749	0.0952592	0.00618401	0.000474267	14.5058	3.34421	2.34421	25.8537	13.0206	4.29274	0.571429	0.0693284	0.676594	0	14	7.2111	0.0229711	0.0562885	0.00365413	0.000280244	15.8234	2.99364	1.99364	30.1768	14.1286	5.14479	0.32	0.0692574	0.0439229	0.17	25	10	0.0128506	0.0314893
1	39	238	2020-09-05	Order 1047 of the CM's Health Authority	6779888	1	5	-0.65	6779888	1	0.067044	0.276115	0	13	6	0.0323958	0.0793828	0.00515335	0.000395223	14.5058	3.34421	2.34421	25.8537	13.0206	4.29274	0.571429	0.0693284	0.676594	0	14	7.2111	0.0191426	0.0469072	0.00304511	0.000233537	15.8234	2.99364	1.99364	30.1768	14.1286	5.14479	0.32	0.0692574	0.0439229	0.17	25	10	0.0107089	0.0262411
1	40	251	2020-09-18	Orders 1177 and 1178 of the CM's Health Authority	6779888	1	5	-0.680923	6779888	1	0.067044	0.276115	0	13	6	0.0295336	0.0723692	0.00469804	0.000360305	14.5058	3.34421	2.34421	25.8537	13.0206	4.29274	0.571429	0.0693284	0.676594	0	14	7.2111	0.0174513	0.0427629	0.00277607	0.000212904	15.8234	2.99364	1.99364	30.1768	14.1286	5.14479	0.32	0.0692574	0.0439229	0.17	25	10	0.00976274	0.0239227
1	41	254	2020-09-21	Meetings are reduced to 6 people and mobility is restricted in 37 basic health zones (ZBS)	6779888	1	5	-0.7	6779888	1	0.067044	0.276115	0	13	6	0.0277677	0.0680422	0.00441715	0.000338762	14.5058	3.34421	2.34421	25.8537	13.0206	4.29274	0.571429	0.0693284	0.676594	0	14	7.2111	0.0164079	0.0402061	0.00261009	0.000200174	15.8234	2.99364	1.99364	30.1768	14.1286	5.14479	0.32	0.0692574	0.0439229	0.17	25	10	0.00917903	0.0224923
1	42	258	2020-09-25	Order 1226 of the CM's Health Authority	6779888	1	5	-0.75	6779888	1	0.067044	0.276115	0	13	6	0.0231398	0.0567019	0.00368096	0.000282302	14.5058	3.34421	2.34421	25.8537	13.0206	4.29274	0.571429	0.0693284	0.676594	0	14	7.2111	0.0136733	0.0335051	0.00217508	0.000166812	15.8234	2.99364	1.99364	30.1768	14.1286	5.14479	0.32	0.0692574	0.0439229	0.17	25	10	0.0076492	0.0187436
1	43	261	2020-09-28	Mobility is restricted in 47 basic health zones (ZBS)	6779888	1	5	-0.75	6779888	1	0.067044	0.276115	0	13	6	0.0231398	0.0567019	0.00368096	0.000282302	14.5058	3.34421	2.34421	25.8537	13.0206	4.29274	0.571429	0.0693284	0.676594	0	14	7.2111	0.0136733	0.0335051	0.00217508	0.000166812	15.8234	2.99364	1.99364	30.1768	14.1286	5.14479	0.32	0.0692574	0.0439229	0.17	25	10	0.0076492	0.0187436
1	44	263	2020-09-30	Order 1262 of the CM's Health Authority	6779888	1	5	-0.75	6779888	1	0.067044	0.276115	0	13	6	0.0231398	0.0567019	0.00368096	0.000282302	14.5058	3.34421	2.34421	25.8537	13.0206	4.29274	0.571429	0.0693284	0.676594	0	14	7.2111	0.0136733	0.0335051	0.00217508	0.000166812	15.8234	2.99364	1.99364	30.1768	14.1286	5.14479	0.32	0.0692574	0.0439229	0.17	25	10	0.0076492	0.0187436
1	45	264	2020-10-01	Order 1274 of the CM's Health Authority	6779888	1	5	-0.75	6779888	1	0.067044	0.276115	0	13	6	0.0231398	0.0567019	0.00368096	0.000282302	14.5058	3.34421	2.34421	25.8537	13.0206	4.29274	0.571429	0.0693284	0.676594	0	14	7.2111	0.0136733	0.0335051	0.00217508	0.000166812	15.8234	2.99364	1.99364	30.1768	14.1286	5.14479	0.32	0.0692574	0.0439229	0.17	25	10	0.0076492	0.0187436
1	46	265	2020-10-02	The measures imposed by the national government on 09/30 were established in the CM 15 days ago	6779888	1	5	-0.7	6779888	1	0.067044	0.276115	0	13	6	0.0277678	0.0680423	0.00441715	0.000338762	14.5058	3.34421	2.34421	25.8537	13.0206	4.29274	0.571429	0.0693284	0.676594	0	14	7.2111	0.0164079	0.0402061	0.00261009	0.000200174	15.8234	2.99364	1.99364	30.1768	14.1286	5.14479	0.32	0.0692574	0.0439229	0.17	25	10	0.00917904	0.0224924
1	47	272	2020-10-09	Order 1322 of the CM's Health Authority	6779888	1	5	-0.619872	6779888	1	0.067044	0.276115	0	13	6	0.0351844	0.086216	0.00559695	0.000429244	14.5058	3.34421	2.34421	25.8537	13.0206	4.29274	0.571429	0.0693284	0.676594	0	14	7.2111	0.0207904	0.0509449	0.00330723	0.00025364	15.8234	2.99364	1.99364	30.1768	14.1286	5.14479	0.32	0.0692574	0.0439229	0.17	25	10	0.0116307	0.0284999
1	48	275	2020-10-12	Royal Decree 900 of the Council of Ministeres: Mobility is restricted in 180 basic health zones (ZBS)	6779888	1	5	-0.619872	6779888	1	0.067044	0.276115	0	13	6	0.0351844	0.086216	0.00559695	0.000429244	14.5058	3.34421	2.34421	25.8537	13.0206	4.29274	0.571429	0.0693284	0.676594	0	14	7.2111	0.0207904	0.0509449	0.00330723	0.00025364	15.8234	2.99364	1.99364	30.1768	14.1286	5.14479	0.32	0.0692574	0.0439229	0.17	25	10	0.0116307	0.0284999
1	49	277	2020-10-14	Order 1342 of the CM's Health Authority	6779888	1	5	-0.650858	6779888	1	0.067044	0.276115	0	13	6	0.0323163	0.0791882	0.00514072	0.000394254	14.5058	3.34421	2.34421	25.8537	13.0206	4.29274	0.571429	0.0693284	0.676594	0	14	7.2111	0.0190957	0.0467922	0.00303764	0.000232964	15.8234	2.99364	1.99364	30.1768	14.1286	5.14479	0.32	0.0692574	0.0439229	0.17	25	10	0.0106826	0.0261768
1	50	285	2020-10-22	Orders 1404 and 1405 of the CM's Health Authority	6779888	1	5	-0.650855	6779888	1	0.067044	0.276115	0	13	6	0.0323166	0.0791887	0.00514075	0.000394257	14.5058	3.34421	2.34421	25.8537	13.0206	4.29274	0.571429	0.0693284	0.676594	0	14	7.2111	0.0190958	0.0467925	0.00303766	0.000232966	15.8234	2.99364	1.99364	30.1768	14.1286	5.14479	0.32	0.0692574	0.0439229	0.17	25	10	0.0106827	0.026177
1	51	286	2020-10-23	Activity is paralyzed from 00:00 to 06:00 and mobility is restricted in 31 basic health zones (ZBS)	6779888	1	5	-0.650856	6779888	1	0.067044	0.276115	0	13	6	0.0323165	0.0791886	0.00514074	0.000394256	14.5058	3.34421	2.34421	25.8537	13.0206	4.29274	0.571429	0.0693284	0.676594	0	14	7.2111	0.0190958	0.0467924	0.00303766	0.000232966	15.8234	2.99364	1.99364	30.1768	14.1286	5.14479	0.32	0.0692574	0.0439229	0.17	25	10	0.0106827	0.0261769
1	52	288	2020-10-25	Royal Decree 926 of the Council of Ministers: Second State of Alarm begins	6779888	1	5	-0.650855	6779888	1	0.067044	0.276115	0	13	6	0.0323166	0.0791887	0.00514075	0.000394257	14.5058	3.34421	2.34421	25.8537	13.0206	4.29274	0.571429	0.0693284	0.676594	0	14	7.2111	0.0190958	0.0467925	0.00303766	0.000232966	15.8234	2.99364	1.99364	30.1768	14.1286	5.14479	0.32	0.0692574	0.0439229	0.17	25	10	0.0106827	0.026177
1	53	289	2020-10-26	Decree 29 of the CM's President	6779888	1	5	-0.650856	6779888	1	0.067044	0.276115	0	13	6	0.0323165	0.0791885	0.00514074	0.000394256	14.5058	3.34421	2.34421	25.8537	13.0206	4.29274	0.571429	0.0693284	0.676594	0	14	7.2111	0.0190958	0.0467924	0.00303766	0.000232965	15.8234	2.99364	1.99364	30.1768	14.1286	5.14479	0.32	0.0692574	0.0439229	0.17	25	10	0.0106827	0.0261769
1	54	292	2020-10-29	Decree 30 of the CM's President	6779888	1	5	-0.650855	6779888	1	0.067044	0.276115	0	13	6	0.0323166	0.0791887	0.00514075	0.000394257	14.5058	3.34421	2.34421	25.8537	13.0206	4.29274	0.571429	0.0693284	0.676594	0	14	7.2111	0.0190958	0.0467925	0.00303766	0.000232966	15.8234	2.99364	1.99364	30.1768	14.1286	5.14479	0.32	0.0692574	0.0439229	0.17	25	10	0.0106827	0.026177
1	55	293	2020-10-30	Decree 31 of the CM's President. Orders 1465 and 1466 of the CM's Health Authority: CM begins a perimeter closure	6779888	1	5	-0.650856	6779888	1	0.067044	0.276115	0	13	6	0.0323165	0.0791885	0.00514074	0.000394256	14.5058	3.34421	2.34421	25.8537	13.0206	4.29274	0.571429	0.0693284	0.676594	0	14	7.2111	0.0190958	0.0467924	0.00303766	0.000232965	15.8234	2.99364	1.99364	30.1768	14.1286	5.14479	0.32	0.0692574	0.0439229	0.17	25	10	0.0106827	0.0261769
1	56	296	2020-11-02	Mobility is restricted in 34 basic health zones (ZBS)	6779888	1	5	-0.650856	6779888	1	0.067044	0.276115	0	13	6	0.0323165	0.0791887	0.00514075	0.000394257	14.5058	3.34421	2.34421	25.8537	13.0206	4.29274	0.571429	0.0693284	0.676594	0	14	7.2111	0.0190958	0.0467925	0.00303766	0.000232966	15.8234	2.99364	1.99364	30.1768	14.1286	5.14479	0.32	0.0692574	0.0439229	0.17	25	10	0.0106827	0.0261769
1	57	297	2020-11-03	End of the perimeter closure in CM	6779888	1	5	-0.650856	6779888	1	0.067044	0.276115	0	13	6	0.0323165	0.0791884	0.00514074	0.000394256	14.5058	3.34421	2.34421	25.8537	13.0206	4.29274	0.571429	0.0693284	0.676594	0	14	7.2111	0.0190958	0.0467924	0.00303765	0.000232965	15.8234	2.99364	1.99364	30.1768	14.1286	5.14479	0.32	0.0692574	0.0439229	0.17	25	10	0.0106827	0.0261769
1	58	300	2020-11-06	Order 1503 of the CM's Health Authority: CM begins a new perimeter closure	6779888	1	5	-0.602846	6779888	1	0.067044	0.276115	0	13	6	0.0367603	0.0900777	0.00584764	0.00044847	14.5058	3.34421	2.34421	25.8537	13.0206	4.29274	0.571429	0.0693284	0.676594	0	14	7.2111	0.0217216	0.0532268	0.00345536	0.000265	15.8234	2.99364	1.99364	30.1768	14.1286	5.14479	0.32	0.0692574	0.0439229	0.17	25	10	0.0121517	0.0297765
1	59	303	2020-11-09	Mobility is restricted in 40 basic health zones (ZBS) and 8 municipalities	6779888	1	5	-0.65	6779888	1	0.067044	0.276115	0	13	6	0.0323957	0.0793826	0.00515334	0.000395222	14.5058	3.34421	2.34421	25.8537	13.0206	4.29274	0.571429	0.0693284	0.676594	0	14	7.2111	0.0191426	0.0469071	0.0030451	0.000233536	15.8234	2.99364	1.99364	30.1768	14.1286	5.14479	0.32	0.0692574	0.0439229	0.17	25	10	0.0107089	0.0262411
1	60	304	2020-11-10	End of the perimeter closure in CM	6779888	1	5	-0.650002	6779888	1	0.067044	0.276115	0	13	6	0.0323956	0.0793824	0.00515332	0.000395221	14.5058	3.34421	2.34421	25.8537	13.0206	4.29274	0.571429	0.0693284	0.676594	0	14	7.2111	0.0191425	0.0469069	0.00304509	0.000233536	15.8234	2.99364	1.99364	30.1768	14.1286	5.14479	0.32	0.0692574	0.0439229	0.17	25	10	0.0107088	0.026241
1	61	307	2020-11-13	Order 1534 of the CM's Health Authority	6779888	1	5	-0.650002	6779888	1	0.067044	0.276115	0	13	6	0.0323956	0.0793823	0.00515332	0.000395221	14.5058	3.34421	2.34421	25.8537	13.0206	4.29274	0.571429	0.0693284	0.676594	0	14	7.2111	0.0191425	0.0469069	0.00304509	0.000233536	15.8234	2.99364	1.99364	30.1768	14.1286	5.14479	0.32	0.0692574	0.0439229	0.17	25	10	0.0107088	0.026241
1	62	310	2020-11-16	10 basic health zones recover mobility	6779888	1	5	-0.650002	6779888	1	0.067044	0.276115	0	13	6	0.0323956	0.0793822	0.00515332	0.000395221	14.5058	3.34421	2.34421	25.8537	13.0206	4.29274	0.571429	0.0693284	0.676594	0	14	7.2111	0.0191425	0.0469069	0.00304509	0.000233535	15.8234	2.99364	1.99364	30.1768	14.1286	5.14479	0.32	0.0692574	0.0439229	0.17	25	10	0.0107088	0.0262409
1	63	314	2020-11-20	Order 1576 of the CM's Health Authority	6779888	1	5	-0.650001	6779888	1	0.067044	0.276115	0	13	6	0.0323956	0.0793824	0.00515333	0.000395221	14.5058	3.34421	2.34421	25.8537	13.0206	4.29274	0.571429	0.0693284	0.676594	0	14	7.2111	0.0191425	0.0469069	0.00304509	0.000233536	15.8234	2.99364	1.99364	30.1768	14.1286	5.14479	0.32	0.0692574	0.0439229	0.17	25	10	0.0107088	0.026241
1	64	317	2020-11-23	Decree 34 of the CM's President	6779888	1	5	-0.650002	6779888	1	0.067044	0.276115	0	13	6	0.0323956	0.0793824	0.00515332	0.000395221	14.5058	3.34421	2.34421	25.8537	13.0206	4.29274	0.571429	0.0693284	0.676594	0	14	7.2111	0.0191425	0.0469069	0.00304509	0.000233536	15.8234	2.99364	1.99364	30.1768	14.1286	5.14479	0.32	0.0692574	0.0439229	0.17	25	10	0.0107088	0.026241
1	65	320	2020-11-26	Mobility is restricted in 25 basic health zones (ZBS)	6779888	1	5	-0.65	6779888	1	0.067044	0.276115	0	13	6	0.0323957	0.0793826	0.00515334	0.000395222	14.5058	3.34421	2.34421	25.8537	13.0206	4.29274	0.571429	0.0693284	0.676594	0	14	7.2111	0.0191426	0.0469071	0.0030451	0.000233536	15.8234	2.99364	1.99364	30.1768	14.1286	5.14479	0.32	0.0692574	0.0439229	0.17	25	10	0.0107089	0.0262411
1	66	321	2020-11-27	Order 1619 of the CM's Health Authority	6779888	1	5	-0.650001	6779888	1	0.067044	0.276115	0	13	6	0.0323956	0.0793824	0.00515332	0.000395221	14.5058	3.34421	2.34421	25.8537	13.0206	4.29274	0.571429	0.0693284	0.676594	0	14	7.2111	0.0191425	0.0469069	0.00304509	0.000233536	15.8234	2.99364	1.99364	30.1768	14.1286	5.14479	0.32	0.0692574	0.0439229	0.17	25	10	0.0107088	0.026241
1	67	324	2020-11-30	Mobility is restricted in 18 basic health zones (ZBS)	6779888	1	5	-0.550001	6779888	1	0.067044	0.276115	0	13	6	0.0416515	0.102063	0.00662571	0.000508142	14.5058	3.34421	2.34421	25.8537	13.0206	4.29274	0.571429	0.0693284	0.676594	0	14	7.2111	0.0246118	0.060309	0.00391513	0.000300261	15.8234	2.99364	1.99364	30.1768	14.1286	5.14479	0.32	0.0692574	0.0439229	0.17	25	10	0.0137685	0.0337385
1	68	328	2020-12-04	Decree 39 of the CM's President. Order 1654 of the CM's Health Authority: CM begins a perimeter closure	6779888	1	5	-0.500001	6779888	1	0.067044	0.276115	0	13	6	0.0462796	0.113404	0.00736191	0.000564603	14.5058	3.34421	2.34421	25.8537	13.0206	4.29274	0.571429	0.0693284	0.676594	0	14	7.2111	0.0273465	0.0670101	0.00435014	0.000333623	15.8234	2.99364	1.99364	30.1768	14.1286	5.14479	0.32	0.0692574	0.0439229	0.17	25	10	0.0152984	0.0374872
1	69	331	2020-12-07	Mobility is restricted in 4 basic health zones (ZBS) and 7 municipalities	6779888	1	5	-0.600003	6779888	1	0.067044	0.276115	0	13	6	0.0370234	0.0907224	0.0058895	0.00045168	14.5058	3.34421	2.34421	25.8537	13.0206	4.29274	0.571429	0.0693284	0.676594	0	14	7.2111	0.0218771	0.0536078	0.0034801	0.000266897	15.8234	2.99364	1.99364	30.1768	14.1286	5.14479	0.32	0.0692574	0.0439229	0.17	25	10	0.0122386	0.0299896
1	70	338	2020-12-14	End of the perimeter closure in CM. Mobility is restricted in 2 basic health zones (ZBS)	6779888	1	5	-0.550002	6779888	1	0.067044	0.276115	0	13	6	0.0416515	0.102063	0.00662571	0.000508142	14.5058	3.34421	2.34421	25.8537	13.0206	4.29274	0.571429	0.0693284	0.676594	0	14	7.2111	0.0246118	0.060309	0.00391512	0.00030026	15.8234	2.99364	1.99364	30.1768	14.1286	5.14479	0.32	0.0692574	0.0439229	0.17	25	10	0.0137685	0.0337384
1	71	342	2020-12-18	Decree 42 of the CM's President. Order 1750 of the CM's Health Authority	6779888	1	5	-0.550001	6779888	1	0.067044	0.276115	0	13	6	0.0416516	0.102063	0.00662571	0.000508142	14.5058	3.34421	2.34421	25.8537	13.0206	4.29274	0.571429	0.0693284	0.676594	0	14	7.2111	0.0246119	0.060309	0.00391513	0.000300261	15.8234	2.99364	1.99364	30.1768	14.1286	5.14479	0.32	0.0692574	0.0439229	0.17	25	10	0.0137685	0.0337385
1	72	345	2020-12-21	Mobility is restricted in 6 basic health zones (ZBS)	6779888	1	5	-0.550001	6779888	1	0.067044	0.276115	0	13	6	0.0416516	0.102063	0.00662572	0.000508143	14.5058	3.34421	2.34421	25.8537	13.0206	4.29274	0.571429	0.0693284	0.676594	0	14	7.2111	0.0246119	0.0603091	0.00391513	0.000300261	15.8234	2.99364	1.99364	30.1768	14.1286	5.14479	0.32	0.0692574	0.0439229	0.17	25	10	0.0137685	0.0337385
1	73	347	2020-12-23	Order 1750 of the CM's Health Authority	6779888	1	5	-0.55	6779888	1	0.067044	0.276115	0	13	6	0.0416516	0.102063	0.00662573	0.000508143	14.5058	3.34421	2.34421	25.8537	13.0206	4.29274	0.571429	0.0693284	0.676594	0	14	7.2111	0.0246119	0.0603091	0.00391513	0.000300261	15.8234	2.99364	1.99364	30.1768	14.1286	5.14479	0.32	0.0692574	0.0439229	0.17	25	10	0.0137685	0.0337385
1	74	348	2020-12-24	Day without restrictions in basic helath zones (ZBS)	6779888	1	5	-0.55	6779888	1	0.067044	0.276115	0	13	6	0.0416516	0.102063	0.00662573	0.000508143	14.5058	3.34421	2.34421	25.8537	13.0206	4.29274	0.571429	0.0693284	0.676594	0	14	7.2111	0.0246119	0.0603091	0.00391513	0.000300261	15.8234	2.99364	1.99364	30.1768	14.1286	5.14479	0.32	0.0692574	0.0439229	0.17	25	10	0.0137685	0.0337385
1	75	349	2020-12-25	Day without restrictions in basic helath zones (ZBS)	6779888	1	5	-0.478035	6779888	1	0.067044	0.276115	0	13	6	0.0483127	0.118386	0.00768533	0.000589407	14.5058	3.34421	2.34421	25.8537	13.0206	4.29274	0.571429	0.0693284	0.676594	0	14	7.2111	0.0285479	0.0699539	0.00454125	0.00034828	15.8234	2.99364	1.99364	30.1768	14.1286	5.14479	0.32	0.0692574	0.0439229	0.17	25	10	0.0159704	0.0391341
1	76	350	2020-12-26	Restrictions are recovered	6779888	1	5	-0.445676	6779888	1	0.067044	0.276115	0	13	6	0.0513078	0.125725	0.00816178	0.000625947	14.5058	3.34421	2.34421	25.8537	13.0206	4.29274	0.571429	0.0693284	0.676594	0	14	7.2111	0.0303177	0.0742907	0.00482278	0.000369871	15.8234	2.99364	1.99364	30.1768	14.1286	5.14479	0.32	0.0692574	0.0439229	0.17	25	10	0.0169605	0.0415602
1	77	352	2020-12-28	Mobility is restricted in 10 basic health zones (ZBS)	6779888	1	5	-0.422127	6779888	1	0.067044	0.276115	0	13	6	0.0534875	0.131066	0.00850852	0.000652539	14.5058	3.34421	2.34421	25.8537	13.0206	4.29274	0.571429	0.0693284	0.676594	0	14	7.2111	0.0316057	0.0774468	0.00502767	0.000385585	15.8234	2.99364	1.99364	30.1768	14.1286	5.14479	0.32	0.0692574	0.0439229	0.17	25	10	0.0176811	0.0433258
1	78	354	2020-12-30	Order 1803 of the CM's Health Authority	6779888	1	5	-0.458051	6779888	1	0.067044	0.276115	0	13	6	0.0501624	0.122918	0.00797957	0.000611973	14.5058	3.34421	2.34421	25.8537	13.0206	4.29274	0.571429	0.0693284	0.676594	0	14	7.2111	0.0296409	0.0726322	0.00471512	0.000361614	15.8234	2.99364	1.99364	30.1768	14.1286	5.14479	0.32	0.0692574	0.0439229	0.17	25	10	0.0165819	0.0406324
1	79	355	2020-12-31	Day without restrictions in basic helath zones (ZBS)	6779888	1	5	-0.353646	6779888	1	0.067044	0.276115	0	13	6	0.059826	0.146598	0.00951682	0.000729868	14.5058	3.34421	2.34421	25.8537	13.0206	4.29274	0.571429	0.0693284	0.676594	0	14	7.2111	0.0353511	0.0866246	0.00562348	0.000431278	15.8234	2.99364	1.99364	30.1768	14.1286	5.14479	0.32	0.0692574	0.0439229	0.17	25	10	0.0197764	0.0484601
1	80	359	2021-01-04	Mobility is restricted in 23 basic health zones (ZBS) and 5 municipalities	6779888	1	5	-0.40589	6779888	1	0.067044	0.276115	0	13	6	0.0549903	0.134749	0.00874758	0.000670873	14.5058	3.34421	2.34421	25.8537	13.0206	4.29274	0.571429	0.0693284	0.676594	0	14	7.2111	0.0324937	0.0796228	0.00516893	0.000396418	15.8234	2.99364	1.99364	30.1768	14.1286	5.14479	0.32	0.0692574	0.0439229	0.17	25	10	0.0181778	0.0445431
1	81	361	2021-01-06	Three Kings Day	6779888	1	5	-0.45	6779888	1	0.067044	0.276115	0	13	6	0.0509076	0.124744	0.00809811	0.000621064	14.5058	3.34421	2.34421	25.8537	13.0206	4.29274	0.571429	0.0693284	0.676594	0	14	7.2111	0.0300812	0.0737112	0.00478516	0.000366986	15.8234	2.99364	1.99364	30.1768	14.1286	5.14479	0.32	0.0692574	0.0439229	0.17	25	10	0.0168282	0.041236
1	82	363	2021-01-08	Mobility is restricted in 51 basic health zones (ZBS) and 9 municipalities	6779888	1	5	-0.5	6779888	1	0.067044	0.276115	0	13	6	0.0462796	0.113404	0.00736192	0.000564604	14.5058	3.34421	2.34421	25.8537	13.0206	4.29274	0.571429	0.0693284	0.676594	0	14	7.2111	0.0273466	0.0670102	0.00435015	0.000333624	15.8234	2.99364	1.99364	30.1768	14.1286	5.14479	0.32	0.0692574	0.0439229	0.17	25	10	0.0152984	0.0374873
1	83	364	2021-01-09	CM is blocked by Filomena storm	6779888	1	5	-0.550001	6779888	1	0.067044	0.276115	0	13	6	0.0416516	0.102063	0.00662572	0.000508143	14.5058	3.34421	2.34421	25.8537	13.0206	4.29274	0.571429	0.0693284	0.676594	0	14	7.2111	0.0246119	0.060309	0.00391513	0.000300261	15.8234	2.99364	1.99364	30.1768	14.1286	5.14479	0.32	0.0692574	0.0439229	0.17	25	10	0.0137685	0.0337385
1	84	370	2021-01-15	Mobility is restricted in 59 basic health zones (ZBS) and 19 municipalities. Closing is anticipated at 22:00	6779888	1	5	-0.6	6779888	1	0.067044	0.276115	0	13	6	0.0370237	0.0907231	0.00588954	0.000451683	14.5058	3.34421	2.34421	25.8537	13.0206	4.29274	0.571429	0.0693284	0.676594	0	14	7.2111	0.0218773	0.0536081	0.00348012	0.000266899	15.8234	2.99364	1.99364	30.1768	14.1286	5.14479	0.32	0.0692574	0.0439229	0.17	25	10	0.0122387	0.0299898
1	85	371	2021-01-16	Decree 3/2021 of the CM's President: mobility is reduced from 23:00 to 06:00	6779888	1	5	-0.65	6779888	1	0.067044	0.276115	0	13	6	0.0323957	0.0793826	0.00515334	0.000395222	14.5058	3.34421	2.34421	25.8537	13.0206	4.29274	0.571429	0.0693284	0.676594	0	14	7.2111	0.0191426	0.0469071	0.0030451	0.000233536	15.8234	2.99364	1.99364	30.1768	14.1286	5.14479	0.32	0.0692574	0.0439229	0.17	25	10	0.0107089	0.0262411
1	86	375	2021-01-20	End of the bloking caused by Filomena storm	6779888	1	5	-0.7	6779888	1	0.067044	0.276115	0	13	6	0.0277678	0.0680423	0.00441715	0.000338762	14.5058	3.34421	2.34421	25.8537	13.0206	4.29274	0.571429	0.0693284	0.676594	0	14	7.2111	0.0164079	0.0402061	0.00261009	0.000200174	15.8234	2.99364	1.99364	30.1768	14.1286	5.14479	0.32	0.0692574	0.0439229	0.17	25	10	0.00917903	0.0224924
1	87	377	2021-01-22	Mobility is restricted in 72 basic health zones (ZBS) and 25 municipalities. Closing of all non-essential establishments at 9:00 p.m. Meetings of non-cohabitant are reduced to 4 (indoor) and 6 (outdoor)	6779888	1	5	-0.7	6779888	1	0.067044	0.276115	0	13	6	0.0277678	0.0680423	0.00441715	0.000338762	14.5058	3.34421	2.34421	25.8537	13.0206	4.29274	0.571429	0.0693284	0.676594	0	14	7.2111	0.0164079	0.0402061	0.00261009	0.000200174	15.8234	2.99364	1.99364	30.1768	14.1286	5.14479	0.32	0.0692574	0.0439229	0.17	25	10	0.00917904	0.0224924
1	88	378	2021-01-23	Decree 4 of the CM's President: mobility is recovered	6779888	1	5	-0.7	6779888	1	0.067044	0.276115	0	13	6	0.0277678	0.0680423	0.00441716	0.000338763	14.5058	3.34421	2.34421	25.8537	13.0206	4.29274	0.571429	0.0693284	0.676594	0	14	7.2111	0.016408	0.0402061	0.00261009	0.000200174	15.8234	2.99364	1.99364	30.1768	14.1286	5.14479	0.32	0.0692574	0.0439229	0.17	25	10	0.00917904	0.0224924
1	89	384	2021-01-29	Mobility is restricted in 88 basic health zones (ZBS) and 30 municipalities	6779888	1	5	-0.71	6779888	1	0.067044	0.276115	0	13	6	0.0268422	0.0657742	0.00426992	0.00032747	14.5058	3.34421	2.34421	25.8537	13.0206	4.29274	0.571429	0.0693284	0.676594	0	14	7.2111	0.015861	0.0388659	0.00252309	0.000193502	15.8234	2.99364	1.99364	30.1768	14.1286	5.14479	0.32	0.0692574	0.0439229	0.17	25	10	0.00887307	0.0217426
1	90	391	2021-02-05	Mobility is restricted in 90 basic health zones (ZBS) and 28 municipalities	6779888	1	5	-0.73	6779888	1	0.067044	0.276115	0	13	6	0.024991	0.0612381	0.00397544	0.000304886	14.5058	3.34421	2.34421	25.8537	13.0206	4.29274	0.571429	0.0693284	0.676594	0	14	7.2111	0.0147672	0.0361855	0.00234908	0.000180157	15.8234	2.99364	1.99364	30.1768	14.1286	5.14479	0.32	0.0692574	0.0439229	0.17	25	10	0.00826113	0.0202431
1	91	392	2021-02-06	Decree 5 of the CM's President	6779888	1	5	-0.72	6779888	1	0.067044	0.276115	0	13	6	0.0259166	0.0635062	0.00412268	0.000316178	14.5058	3.34421	2.34421	25.8537	13.0206	4.29274	0.571429	0.0693284	0.676594	0	14	7.2111	0.0153141	0.0375257	0.00243608	0.000186829	15.8234	2.99364	1.99364	30.1768	14.1286	5.14479	0.32	0.0692574	0.0439229	0.17	25	10	0.0085671	0.0209929
1	92	398	2021-02-12	Mobility is restricted in 66 basic health zones (ZBS) and 14 municipalities. Closing is anticipated at 23:00	6779888	1	5	-0.7	6779888	1	0.067044	0.276115	0	13	6	0.0277678	0.0680423	0.00441715	0.000338762	14.5058	3.34421	2.34421	25.8537	13.0206	4.29274	0.571429	0.0693284	0.676594	0	14	7.2111	0.0164079	0.0402061	0.00261009	0.000200174	15.8234	2.99364	1.99364	30.1768	14.1286	5.14479	0.32	0.0692574	0.0439229	0.17	25	10	0.00917904	0.0224924
1	93	399	2021-02-13	Decree 7 of the CM's President	6779888	1	5	-0.7	6779888	1	0.067044	0.276115	0	13	6	0.0277678	0.0680423	0.00441715	0.000338762	14.5058	3.34421	2.34421	25.8537	13.0206	4.29274	0.571429	0.0693284	0.676594	0	14	7.2111	0.0164079	0.0402061	0.00261009	0.000200174	15.8234	2.99364	1.99364	30.1768	14.1286	5.14479	0.32	0.0692574	0.0439229	0.17	25	10	0.00917904	0.0224924
1	94	405	2021-02-19	Mobility is restricted in 34 basic health zones (ZBS) and 8 municipalities	6779888	1	5	-0.65	6779888	1	0.067044	0.276115	0	13	6	0.0323958	0.0793827	0.00515335	0.000395223	14.5058	3.34421	2.34421	25.8537	13.0206	4.29274	0.571429	0.0693284	0.676594	0	14	7.2111	0.0191426	0.0469072	0.00304511	0.000233537	15.8234	2.99364	1.99364	30.1768	14.1286	5.14479	0.32	0.0692574	0.0439229	0.17	25	10	0.0107089	0.0262411
1	95	412	2021-02-26	Mobility is restricted in 18 basic health zones (ZBS) and 1 municipalities.	6779888	1	5	-0.6	6779888	1	0.067044	0.276115	0	13	6	0.0370237	0.0907231	0.00588954	0.000451683	14.5058	3.34421	2.34421	25.8537	13.0206	4.29274	0.571429	0.0693284	0.676594	0	14	7.2111	0.0218773	0.0536082	0.00348012	0.000266899	15.8234	2.99364	1.99364	30.1768	14.1286	5.14479	0.32	0.0692574	0.0439229	0.17	25	10	0.0122387	0.0299898
1	96	419	2021-03-05	Mobility is restricted in 8 basic health zones (ZBS). Vaccination is organized	6779888	1	5	-0.6	6779888	1	0.067044	0.276115	0	13	6	0.0370237	0.0907231	0.00588954	0.000451683	14.5058	3.34421	2.34421	25.8537	13.0206	4.29274	0.571429	0.0693284	0.676594	0	14	7.2111	0.0218773	0.0536082	0.00348012	0.000266899	15.8234	2.99364	1.99364	30.1768	14.1286	5.14479	0.32	0.0692574	0.0439229	0.17	25	10	0.0122387	0.0299898
1	97	426	2021-03-12	Perimetral closure from 17/03/2021 to 21/03/2021 and from 26/03/2021 to 09/04/2021	6779888	1	5	-0.5	6779888	1	0.067044	0.276115	0	13	6	0.0462796	0.113404	0.00736192	0.000564604	14.5058	3.34421	2.34421	25.8537	13.0206	4.29274	0.571429	0.0693284	0.676594	0	14	7.2111	0.0273466	0.0670102	0.00435015	0.000333624	15.8234	2.99364	1.99364	30.1768	14.1286	5.14479	0.32	0.0692574	0.0439229	0.17	25	10	0.0152984	0.0374873
1	98	432	2021-03-18	Mobility is restricted in 18 basic health zones (ZBS) and 1 municipalities	6779888	1	5	-0.4	6779888	1	0.067044	0.276115	0	13	6	0.0555356	0.136085	0.00883431	0.000677525	14.5058	3.34421	2.34421	25.8537	13.0206	4.29274	0.571429	0.0693284	0.676594	0	14	7.2111	0.0328159	0.0804122	0.00522018	0.000400349	15.8234	2.99364	1.99364	30.1768	14.1286	5.14479	0.32	0.0692574	0.0439229	0.17	25	10	0.0183581	0.0449847
[truncated: 52 more columns]

## Sheet: Medians&IQRs
All the number in this sheet are in days.
TYPE		Asymptomatic	Mild	Moderate	Moderate	Severe	Severe
Infection to Symptom (confirmation)	Median	Does not apply	8	8	8	8	8		8	8	8	8	8	8
	IQR	Does not apply	6	6	6	6	6		5	5	5	5	5	5
EVENT		Recovery	Recovery	Hospital Admission	Recovery	ICU Admission	Recovery
Symptom to Event	Median	Does not apply	6	7	17	7	31		5	6	7	17	7	31
	IQR	Does not apply	4	6	8	4	23		3.125	3.75	6	8	4	23
Infection to Event	Median	13	14	15	25	15	39		13	14	15	25	15	39
	IQR	6	7.2111	8.48528	10	7.2111	23.7697		5.89624	6.25	7.81025	9.43398	6.40312	11.1803
	a	1	0.571429		0.32		0.258065

## Sheet: Calculation-Preparation
			TIPO 0					TIPO 1					TIPO 2					TIPO 3																					HOSP				UCI				CASOS CONFIRMADOS
t	b	cPT	yD	m	m	n	mxL	yD	m	m	n	mxL	yD	m	m	n	mxL	yD	m	m	n	mxL	a00	a01	a02	a03	a10	a11	a12	a13	a20	a21	a22	a23	a30	a31	a32	a33	m	m	n	mxL	m	m	n	mxL	%tipo0	%tipo1	%tipo2
0	0	6779888	0	14.5058	3.34421	2.34421	25.8537	0	15.8234	2.99364	1.99364	30.1768	0.17	27.4873	3.86427	2.86427	45.3248	0.279	45.087	2.5271	1.5271	96.8694	0.0925593	0.226808	0.0147238	0.00112921	0.0546932	0.13402	0.0087003	0.000667248	0.0305968	0.0749745	0.00486718	0.000373276	0.0247163	0.0605649	0.00393174	0.000301535	17.1604	2.72391	1.72391	34.8871	16.8146	3.2094	2.2094	30.7052	0.285804	0.650063	1
0.168665	0	6779888	0	14.5058	3.34421	2.34421	25.8537	0	15.8234	2.99364	1.99364	30.1768	0.17	27.4873	3.86427	2.86427	45.3248	0.279	45.087	2.5271	1.5271	96.8694	0.0925593	0.226808	0.0147238	0.00112921	0.0546932	0.13402	0.0087003	0.000667248	0.0305968	0.0749745	0.00486718	0.000373276	0.0247163	0.0605649	0.00393174	0.000301535	17.1604	2.72391	1.72391	34.8871	16.8146	3.2094	2.2094	30.7052	0.285804	0.650063	1
0.337329	0	6779888	0	14.5058	3.34421	2.34421	25.8537	0	15.8234	2.99364	1.99364	30.1768	0.17	27.4873	3.86427	2.86427	45.3248	0.279	45.087	2.5271	1.5271	96.8694	0.0925593	0.226808	0.0147238	0.00112921	0.0546932	0.13402	0.0087003	0.000667248	0.0305968	0.0749745	0.00486718	0.000373276	0.0247163	0.0605649	0.00393174	0.000301535	17.1604	2.72391	1.72391	34.8871	16.8146	3.2094	2.2094	30.7052	0.285804	0.650063	1
0.505994	0	6779888	0	14.5058	3.34421	2.34421	25.8537	0	15.8234	2.99364	1.99364	30.1768	0.17	27.4873	3.86427	2.86427	45.3248	0.279	45.087	2.5271	1.5271	96.8694	0.0925593	0.226808	0.0147238	0.00112921	0.0546932	0.13402	0.0087003	0.000667248	0.0305968	0.0749745	0.00486718	0.000373276	0.0247163	0.0605649	0.00393174	0.000301535	17.1604	2.72391	1.72391	34.8871	16.8146	3.2094	2.2094	30.7052	0.285804	0.650063	1
0.674659	0	6779888	0	14.5058	3.34421	2.34421	25.8537	0	15.8234	2.99364	1.99364	30.1768	0.17	27.4873	3.86427	2.86427	45.3248	0.279	45.087	2.5271	1.5271	96.8694	0.0925593	0.226808	0.0147238	0.00112921	0.0546932	0.13402	0.0087003	0.000667248	0.0305968	0.0749745	0.00486718	0.000373276	0.0247163	0.0605649	0.00393174	0.000301535	17.1604	2.72391	1.72391	34.8871	16.8146	3.2094	2.2094	30.7052	0.285804	0.650063	1
0.843324	0	6779888	0	14.5058	3.34421	2.34421	25.8537	0	15.8234	2.99364	1.99364	30.1768	0.17	27.4873	3.86427	2.86427	45.3248	0.279	45.087	2.5271	1.5271	96.8694	0.0925593	0.226808	0.0147238	0.00112921	0.0546932	0.13402	0.0087003	0.000667248	0.0305968	0.0749745	0.00486718	0.000373276	0.0247163	0.0605649	0.00393174	0.000301535	17.1604	2.72391	1.72391	34.8871	16.8146	3.2094	2.2094	30.7052	0.285804	0.650063	1
1.01199	0	6779888	0	14.5058	3.34421	2.34421	25.8537	0	15.8234	2.99364	1.99364	30.1768	0.17	27.4873	3.86427	2.86427	45.3248	0.279	45.087	2.5271	1.5271	96.8694	0.0925593	0.226808	0.0147238	0.00112921	0.0546932	0.13402	0.0087003	0.000667248	0.0305968	0.0749745	0.00486718	0.000373276	0.0247163	0.0605649	0.00393174	0.000301535	17.1604	2.72391	1.72391	34.8871	16.8146	3.2094	2.2094	30.7052	0.285804	0.650063	1
1.18065	0	6779888	0	14.5058	3.34421	2.34421	25.8537	0	15.8234	2.99364	1.99364	30.1768	0.17	27.4873	3.86427	2.86427	45.3248	0.279	45.087	2.5271	1.5271	96.8694	0.0925593	0.226808	0.0147238	0.00112921	0.0546932	0.13402	0.0087003	0.000667248	0.0305968	0.0749745	0.00486718	0.000373276	0.0247163	0.0605649	0.00393174	0.000301535	17.1604	2.72391	1.72391	34.8871	16.8146	3.2094	2.2094	30.7052	0.285804	0.650063	1
1.34932	0	6779888	0	14.5058	3.34421	2.34421	25.8537	0	15.8234	2.99364	1.99364	30.1768	0.17	27.4873	3.86427	2.86427	45.3248	0.279	45.087	2.5271	1.5271	96.8694	0.0925593	0.226808	0.0147238	0.00112921	0.0546932	0.13402	0.0087003	0.000667248	0.0305968	0.0749745	0.00486718	0.000373276	0.0247163	0.0605649	0.00393174	0.000301535	17.1604	2.72391	1.72391	34.8871	16.8146	3.2094	2.2094	30.7052	0.285804	0.650063	1
1.51798	0	6779888	0	14.5058	3.34421	2.34421	25.8537	0	15.8234	2.99364	1.99364	30.1768	0.17	27.4873	3.86427	2.86427	45.3248	0.279	45.087	2.5271	1.5271	96.8694	0.0925593	0.226808	0.0147238	0.00112921	0.0546932	0.13402	0.0087003	0.000667248	0.0305968	0.0749745	0.00486718	0.000373276	0.0247163	0.0605649	0.00393174	0.000301535	17.1604	2.72391	1.72391	34.8871	16.8146	3.2094	2.2094	30.7052	0.285804	0.650063	1
1.68665	0	6779888	0	14.5058	3.34421	2.34421	25.8537	0	15.8234	2.99364	1.99364	30.1768	0.17	27.4873	3.86427	2.86427	45.3248	0.279	45.087	2.5271	1.5271	96.8694	0.0925593	0.226808	0.0147238	0.00112921	0.0546932	0.13402	0.0087003	0.000667248	0.0305968	0.0749745	0.00486718	0.000373276	0.0247163	0.0605649	0.00393174	0.000301535	17.1604	2.72391	1.72391	34.8871	16.8146	3.2094	2.2094	30.7052	0.285804	0.650063	1
1.85531	0	6779888	0	14.5058	3.34421	2.34421	25.8537	0	15.8234	2.99364	1.99364	30.1768	0.17	27.4873	3.86427	2.86427	45.3248	0.279	45.087	2.5271	1.5271	96.8694	0.0925593	0.226808	0.0147238	0.00112921	0.0546932	0.13402	0.0087003	0.000667248	0.0305968	0.0749745	0.00486718	0.000373276	0.0247163	0.0605649	0.00393174	0.000301535	17.1604	2.72391	1.72391	34.8871	16.8146	3.2094	2.2094	30.7052	0.285804	0.650063	1
2.02398	0	6779888	0	14.5058	3.34421	2.34421	25.8537	0	15.8234	2.99364	1.99364	30.1768	0.17	27.4873	3.86427	2.86427	45.3248	0.279	45.087	2.5271	1.5271	96.8694	0.0925593	0.226808	0.0147238	0.00112921	0.0546932	0.13402	0.0087003	0.000667248	0.0305968	0.0749745	0.00486718	0.000373276	0.0247163	0.0605649	0.00393174	0.000301535	17.1604	2.72391	1.72391	34.8871	16.8146	3.2094	2.2094	30.7052	0.285804	0.650063	1
2.19264	0	6779888	0	14.5058	3.34421	2.34421	25.8537	0	15.8234	2.99364	1.99364	30.1768	0.17	27.4873	3.86427	2.86427	45.3248	0.279	45.087	2.5271	1.5271	96.8694	0.0925593	0.226808	0.0147238	0.00112921	0.0546932	0.13402	0.0087003	0.000667248	0.0305968	0.0749745	0.00486718	0.000373276	0.0247163	0.0605649	0.00393174	0.000301535	17.1604	2.72391	1.72391	34.8871	16.8146	3.2094	2.2094	30.7052	0.285804	0.650063	1
2.36131	0	6779888	0	14.5058	3.34421	2.34421	25.8537	0	15.8234	2.99364	1.99364	30.1768	0.17	27.4873	3.86427	2.86427	45.3248	0.279	45.087	2.5271	1.5271	96.8694	0.0925593	0.226808	0.0147238	0.00112921	0.0546932	0.13402	0.0087003	0.000667248	0.0305968	0.0749745	0.00486718	0.000373276	0.0247163	0.0605649	0.00393174	0.000301535	17.1604	2.72391	1.72391	34.8871	16.8146	3.2094	2.2094	30.7052	0.285804	0.650063	1
2.52997	0	6779888	0	14.5058	3.34421	2.34421	25.8537	0	15.8234	2.99364	1.99364	30.1768	0.17	27.4873	3.86427	2.86427	45.3248	0.279	45.087	2.5271	1.5271	96.8694	0.0925593	0.226808	0.0147238	0.00112921	0.0546932	0.13402	0.0087003	0.000667248	0.0305968	0.0749745	0.00486718	0.000373276	0.0247163	0.0605649	0.00393174	0.000301535	17.1604	2.72391	1.72391	34.8871	16.8146	3.2094	2.2094	30.7052	0.285804	0.650063	1
2.69864	0	6779888	0	14.5058	3.34421	2.34421	25.8537	0	15.8234	2.99364	1.99364	30.1768	0.17	27.4873	3.86427	2.86427	45.3248	0.279	45.087	2.5271	1.5271	96.8694	0.0925593	0.226808	0.0147238	0.00112921	0.0546932	0.13402	0.0087003	0.000667248	0.0305968	0.0749745	0.00486718	0.000373276	0.0247163	0.0605649	0.00393174	0.000301535	17.1604	2.72391	1.72391	34.8871	16.8146	3.2094	2.2094	30.7052	0.285804	0.650063	1
2.8673	0	6779888	0	14.5058	3.34421	2.34421	25.8537	0	15.8234	2.99364	1.99364	30.1768	0.17	27.4873	3.86427	2.86427	45.3248	0.279	45.087	2.5271	1.5271	96.8694	0.0925593	0.226808	0.0147238	0.00112921	0.0546932	0.13402	0.0087003	0.000667248	0.0305968	0.0749745	0.00486718	0.000373276	0.0247163	0.0605649	0.00393174	0.000301535	17.1604	2.72391	1.72391	34.8871	16.8146	3.2094	2.2094	30.7052	0.285804	0.650063	1
3.03596	0	6779888	0	14.5058	3.34421	2.34421	25.8537	0	15.8234	2.99364	1.99364	30.1768	0.17	27.4873	3.86427	2.86427	45.3248	0.279	45.087	2.5271	1.5271	96.8694	0.0925593	0.226808	0.0147238	0.00112921	0.0546932	0.13402	0.0087003	0.000667248	0.0305968	0.0749745	0.00486718	0.000373276	0.0247163	0.0605649	0.00393174	0.000301535	17.1604	2.72391	1.72391	34.8871	16.8146	3.2094	2.2094	30.7052	0.285804	0.650063	1
3.20463	0	6779888	0	14.5058	3.34421	2.34421	25.8537	0	15.8234	2.99364	1.99364	30.1768	0.17	27.4873	3.86427	2.86427	45.3248	0.279	45.087	2.5271	1.5271	96.8694	0.0925593	0.226808	0.0147238	0.00112921	0.0546932	0.13402	0.0087003	0.000667248	0.0305968	0.0749745	0.00486718	0.000373276	0.0247163	0.0605649	0.00393174	0.000301535	17.1604	2.72391	1.72391	34.8871	16.8146	3.2094	2.2094	30.7052	0.285804	0.650063	1
3.37329	0	6779888	0	14.5058	3.34421	2.34421	25.8537	0	15.8234	2.99364	1.99364	30.1768	0.17	27.4873	3.86427	2.86427	45.3248	0.279	45.087	2.5271	1.5271	96.8694	0.0925593	0.226808	0.0147238	0.00112921	0.0546932	0.13402	0.0087003	0.000667248	0.0305968	0.0749745	0.00486718	0.000373276	0.0247163	0.0605649	0.00393174	0.000301535	17.1604	2.72391	1.72391	34.8871	16.8146	3.2094	2.2094	30.7052	0.285804	0.650063	1
3.54196	0	6779888	0	14.5058	3.34421	2.34421	25.8537	0	15.8234	2.99364	1.99364	30.1768	0.17	27.4873	3.86427	2.86427	45.3248	0.279	45.087	2.5271	1.5271	96.8694	0.0925593	0.226808	0.0147238	0.00112921	0.0546932	0.13402	0.0087003	0.000667248	0.0305968	0.0749745	0.00486718	0.000373276	0.0247163	0.0605649	0.00393174	0.000301535	17.1604	2.72391	1.72391	34.8871	16.8146	3.2094	2.2094	30.7052	0.285804	0.650063	1
3.71062	0	6779888	0	14.5058	3.34421	2.34421	25.8537	0	15.8234	2.99364	1.99364	30.1768	0.17	27.4873	3.86427	2.86427	45.3248	0.279	45.087	2.5271	1.5271	96.8694	0.0925593	0.226808	0.0147238	0.00112921	0.0546932	0.13402	0.0087003	0.000667248	0.0305968	0.0749745	0.00486718	0.000373276	0.0247163	0.0605649	0.00393174	0.000301535	17.1604	2.72391	1.72391	34.8871	16.8146	3.2094	2.2094	30.7052	0.285804	0.650063	1
3.87929	0	6779888	0	14.5058	3.34421	2.34421	25.8537	0	15.8234	2.99364	1.99364	30.1768	0.17	27.4873	3.86427	2.86427	45.3248	0.279	45.087	2.5271	1.5271	96.8694	0.0925593	0.226808	0.0147238	0.00112921	0.0546932	0.13402	0.0087003	0.000667248	0.0305968	0.0749745	0.00486718	0.000373276	0.0247163	0.0605649	0.00393174	0.000301535	17.1604	2.72391	1.72391	34.8871	16.8146	3.2094	2.2094	30.7052	0.285804	0.650063	1
4.04795	0	6779888	0	14.5058	3.34421	2.34421	25.8537	0	15.8234	2.99364	1.99364	30.1768	0.17	27.4873	3.86427	2.86427	45.3248	0.279	45.087	2.5271	1.5271	96.8694	0.0925593	0.226808	0.0147238	0.00112921	0.0546932	0.13402	0.0087003	0.000667248	0.0305968	0.0749745	0.00486718	0.000373276	0.0247163	0.0605649	0.00393174	0.000301535	17.1604	2.72391	1.72391	34.8871	16.8146	3.2094	2.2094	30.7052	0.285804	0.650063	1
4.21662	0	6779888	0	14.5058	3.34421	2.34421	25.8537	0	15.8234	2.99364	1.99364	30.1768	0.17	27.4873	3.86427	2.86427	45.3248	0.279	45.087	2.5271	1.5271	96.8694	0.0925593	0.226808	0.0147238	0.00112921	0.0546932	0.13402	0.0087003	0.000667248	0.0305968	0.0749745	0.00486718	0.000373276	0.0247163	0.0605649	0.00393174	0.000301535	17.1604	2.72391	1.72391	34.8871	16.8146	3.2094	2.2094	30.7052	0.285804	0.650063	1
4.38528	0	6779888	0	14.5058	3.34421	2.34421	25.8537	0	15.8234	2.99364	1.99364	30.1768	0.17	27.4873	3.86427	2.86427	45.3248	0.279	45.087	2.5271	1.5271	96.8694	0.0925593	0.226808	0.0147238	0.00112921	0.0546932	0.13402	0.0087003	0.000667248	0.0305968	0.0749745	0.00486718	0.000373276	0.0247163	0.0605649	0.00393174	0.000301535	17.1604	2.72391	1.72391	34.8871	16.8146	3.2094	2.2094	30.7052	0.285804	0.650063	1
4.55395	0	6779888	0	14.5058	3.34421	2.34421	25.8537	0	15.8234	2.99364	1.99364	30.1768	0.17	27.4873	3.86427	2.86427	45.3248	0.279	45.087	2.5271	1.5271	96.8694	0.0925593	0.226808	0.0147238	0.00112921	0.0546932	0.13402	0.0087003	0.000667248	0.0305968	0.0749745	0.00486718	0.000373276	0.0247163	0.0605649	0.00393174	0.000301535	17.1604	2.72391	1.72391	34.8871	16.8146	3.2094	2.2094	30.7052	0.285804	0.650063	1
4.72261	0	6779888	0	14.5058	3.34421	2.34421	25.8537	0	15.8234	2.99364	1.99364	30.1768	0.17	27.4873	3.86427	2.86427	45.3248	0.279	45.087	2.5271	1.5271	96.8694	0.0925593	0.226808	0.0147238	0.00112921	0.0546932	0.13402	0.0087003	0.000667248	0.0305968	0.0749745	0.00486718	0.000373276	0.0247163	0.0605649	0.00393174	0.000301535	17.1604	2.72391	1.72391	34.8871	16.8146	3.2094	2.2094	30.7052	0.285804	0.650063	1
4.89128	0	6779888	0	14.5058	3.34421	2.34421	25.8537	0	15.8234	2.99364	1.99364	30.1768	0.17	27.4873	3.86427	2.86427	45.3248	0.279	45.087	2.5271	1.5271	96.8694	0.0925593	0.226808	0.0147238	0.00112921	0.0546932	0.13402	0.0087003	0.000667248	0.0305968	0.0749745	0.00486718	0.000373276	0.0247163	0.0605649	0.00393174	0.000301535	17.1604	2.72391	1.72391	34.8871	16.8146	3.2094	2.2094	30.7052	0.285804	0.650063	1
5.05994	0	6779888	0	14.5058	3.34421	2.34421	25.8537	0	15.8234	2.99364	1.99364	30.1768	0.17	27.4873	3.86427	2.86427	45.3248	0.279	45.087	2.5271	1.5271	96.8694	0.0925593	0.226808	0.0147238	0.00112921	0.0546932	0.13402	0.0087003	0.000667248	0.0305968	0.0749745	0.00486718	0.000373276	0.0247163	0.0605649	0.00393174	0.000301535	17.1604	2.72391	1.72391	34.8871	16.8146	3.2094	2.2094	30.7052	0.285804	0.650063	1
5.22861	0	6779888	0	14.5058	3.34421	2.34421	25.8537	0	15.8234	2.99364	1.99364	30.1768	0.17	27.4873	3.86427	2.86427	45.3248	0.279	45.087	2.5271	1.5271	96.8694	0.0925593	0.226808	0.0147238	0.00112921	0.0546932	0.13402	0.0087003	0.000667248	0.0305968	0.0749745	0.00486718	0.000373276	0.0247163	0.0605649	0.00393174	0.000301535	17.1604	2.72391	1.72391	34.8871	16.8146	3.2094	2.2094	30.7052	0.285804	0.650063	1
5.39727	0	6779888	0	14.5058	3.34421	2.34421	25.8537	0	15.8234	2.99364	1.99364	30.1768	0.17	27.4873	3.86427	2.86427	45.3248	0.279	45.087	2.5271	1.5271	96.8694	0.0925593	0.226808	0.0147238	0.00112921	0.0546932	0.13402	0.0087003	0.000667248	0.0305968	0.0749745	0.00486718	0.000373276	0.0247163	0.0605649	0.00393174	0.000301535	17.1604	2.72391	1.72391	34.8871	16.8146	3.2094	2.2094	30.7052	0.285804	0.650063	1
5.56594	0	6779888	0	14.5058	3.34421	2.34421	25.8537	0	15.8234	2.99364	1.99364	30.1768	0.17	27.4873	3.86427	2.86427	45.3248	0.279	45.087	2.5271	1.5271	96.8694	0.0925593	0.226808	0.0147238	0.00112921	0.0546932	0.13402	0.0087003	0.000667248	0.0305968	0.0749745	0.00486718	0.000373276	0.0247163	0.0605649	0.00393174	0.000301535	17.1604	2.72391	1.72391	34.8871	16.8146	3.2094	2.2094	30.7052	0.285804	0.650063	1
5.7346	0	6779888	0	14.5058	3.34421	2.34421	25.8537	0	15.8234	2.99364	1.99364	30.1768	0.17	27.4873	3.86427	2.86427	45.3248	0.279	45.087	2.5271	1.5271	96.8694	0.0925593	0.226808	0.0147238	0.00112921	0.0546932	0.13402	0.0087003	0.000667248	0.0305968	0.0749745	0.00486718	0.000373276	0.0247163	0.0605649	0.00393174	0.000301535	17.1604	2.72391	1.72391	34.8871	16.8146	3.2094	2.2094	30.7052	0.285804	0.650063	1
5.90326	0	6779888	0	14.5058	3.34421	2.34421	25.8537	0	15.8234	2.99364	1.99364	30.1768	0.17	27.4873	3.86427	2.86427	45.3248	0.279	45.087	2.5271	1.5271	96.8694	0.0925593	0.226808	0.0147238	0.00112921	0.0546932	0.13402	0.0087003	0.000667248	0.0305968	0.0749745	0.00486718	0.000373276	0.0247163	0.0605649	0.00393174	0.000301535	17.1604	2.72391	1.72391	34.8871	16.8146	3.2094	2.2094	30.7052	0.285804	0.650063	1
6.07193	0	6779888	0	14.5058	3.34421	2.34421	25.8537	0	15.8234	2.99364	1.99364	30.1768	0.17	27.4873	3.86427	2.86427	45.3248	0.279	45.087	2.5271	1.5271	96.8694	0.0925593	0.226808	0.0147238	0.00112921	0.0546932	0.13402	0.0087003	0.000667248	0.0305968	0.0749745	0.00486718	0.000373276	0.0247163	0.0605649	0.00393174	0.000301535	17.1604	2.72391	1.72391	34.8871	16.8146	3.2094	2.2094	30.7052	0.285804	0.650063	1
6.24059	0	6779888	0	14.5058	3.34421	2.34421	25.8537	0	15.8234	2.99364	1.99364	30.1768	0.17	27.4873	3.86427	2.86427	45.3248	0.279	45.087	2.5271	1.5271	96.8694	0.0925593	0.226808	0.0147238	0.00112921	0.0546932	0.13402	0.0087003	0.000667248	0.0305968	0.0749745	0.00486718	0.000373276	0.0247163	0.0605649	0.00393174	0.000301535	17.1604	2.72391	1.72391	34.8871	16.8146	3.2094	2.2094	30.7052	0.285804	0.650063	1
6.40926	0	6779888	0	14.5058	3.34421	2.34421	25.8537	0	15.8234	2.99364	1.99364	30.1768	0.17	27.4873	3.86427	2.86427	45.3248	0.279	45.087	2.5271	1.5271	96.8694	0.0925593	0.226808	0.0147238	0.00112921	0.0546932	0.13402	0.0087003	0.000667248	0.0305968	0.0749745	0.00486718	0.000373276	0.0247163	0.0605649	0.00393174	0.000301535	17.1604	2.72391	1.72391	34.8871	16.8146	3.2094	2.2094	30.7052	0.285804	0.650063	1
6.57792	0	6779888	0	14.5058	3.34421	2.34421	25.8537	0	15.8234	2.99364	1.99364	30.1768	0.17	27.4873	3.86427	2.86427	45.3248	0.279	45.087	2.5271	1.5271	96.8694	0.0925593	0.226808	0.0147238	0.00112921	0.0546932	0.13402	0.0087003	0.000667248	0.0305968	0.0749745	0.00486718	0.000373276	0.0247163	0.0605649	0.00393174	0.000301535	17.1604	2.72391	1.72391	34.8871	16.8146	3.2094	2.2094	30.7052	0.285804	0.650063	1
6.74659	0	6779888	0	14.5058	3.34421	2.34421	25.8537	0	15.8234	2.99364	1.99364	30.1768	0.17	27.4873	3.86427	2.86427	45.3248	0.279	45.087	2.5271	1.5271	96.8694	0.0925593	0.226808	0.0147238	0.00112921	0.0546932	0.13402	0.0087003	0.000667248	0.0305968	0.0749745	0.00486718	0.000373276	0.0247163	0.0605649	0.00393174	0.000301535	17.1604	2.72391	1.72391	34.8871	16.8146	3.2094	2.2094	30.7052	0.285804	0.650063	1
6.91525	0	6779888	0	14.5058	3.34421	2.34421	25.8537	0	15.8234	2.99364	1.99364	30.1768	0.17	27.4873	3.86427	2.86427	45.3248	0.279	45.087	2.5271	1.5271	96.8694	0.0925593	0.226808	0.0147238	0.00112921	0.0546932	0.13402	0.0087003	0.000667248	0.0305968	0.0749745	0.00486718	0.000373276	0.0247163	0.0605649	0.00393174	0.000301535	17.1604	2.72391	1.72391	34.8871	16.8146	3.2094	2.2094	30.7052	0.285804	0.650063	1
7.08392	0	6779888	0	14.5058	3.34421	2.34421	25.8537	0	15.8234	2.99364	1.99364	30.1768	0.17	27.4873	3.86427	2.86427	45.3248	0.279	45.087	2.5271	1.5271	96.8694	0.0925593	0.226808	0.0147238	0.00112921	0.0546932	0.13402	0.0087003	0.000667248	0.0305968	0.0749745	0.00486718	0.000373276	0.0247163	0.0605649	0.00393174	0.000301535	17.1604	2.72391	1.72391	34.8871	16.8146	3.2094	2.2094	30.7052	0.285804	0.650063	1
7.25258	0	6779888	0	14.5058	3.34421	2.34421	25.8537	0	15.8234	2.99364	1.99364	30.1768	0.17	27.4873	3.86427	2.86427	45.3248	0.279	45.087	2.5271	1.5271	96.8694	0.0925593	0.226808	0.0147238	0.00112921	0.0546932	0.13402	0.0087003	0.000667248	0.0305968	0.0749745	0.00486718	0.000373276	0.0247163	0.0605649	0.00393174	0.000301535	17.1604	2.72391	1.72391	34.8871	16.8146	3.2094	2.2094	30.7052	0.285804	0.650063	1
7.42125	0	6779888	0	14.5058	3.34421	2.34421	25.8537	0	15.8234	2.99364	1.99364	30.1768	0.17	27.4873	3.86427	2.86427	45.3248	0.279	45.087	2.5271	1.5271	96.8694	0.0925593	0.226808	0.0147238	0.00112921	0.0546932	0.13402	0.0087003	0.000667248	0.0305968	0.0749745	0.00486718	0.000373276	0.0247163	0.0605649	0.00393174	0.000301535	17.1604	2.72391	1.72391	34.8871	16.8146	3.2094	2.2094	30.7052	0.285804	0.650063	1
7.58991	0	6779888	0	14.5058	3.34421	2.34421	25.8537	0	15.8234	2.99364	1.99364	30.1768	0.17	27.4873	3.86427	2.86427	45.3248	0.279	45.087	2.5271	1.5271	96.8694	0.0925593	0.226808	0.0147238	0.00112921	0.0546932	0.13402	0.0087003	0.000667248	0.0305968	0.0749745	0.00486718	0.000373276	0.0247163	0.0605649	0.00393174	0.000301535	17.1604	2.72391	1.72391	34.8871	16.8146	3.2094	2.2094	30.7052	0.285804	0.650063	1
7.75858	0	6779888	0	14.5058	3.34421	2.34421	25.8537	0	15.8234	2.99364	1.99364	30.1768	0.17	27.4873	3.86427	2.86427	45.3248	0.279	45.087	2.5271	1.5271	96.8694	0.0925593	0.226808	0.0147238	0.00112921	0.0546932	0.13402	0.0087003	0.000667248	0.0305968	0.0749745	0.00486718	0.000373276	0.0247163	0.0605649	0.00393174	0.000301535	17.1604	2.72391	1.72391	34.8871	16.8146	3.2094	2.2094	30.7052	0.285804	0.650063	1
7.92724	0	6779888	0	14.5058	3.34421	2.34421	25.8537	0	15.8234	2.99364	1.99364	30.1768	0.17	27.4873	3.86427	2.86427	45.3248	0.279	45.087	2.5271	1.5271	96.8694	0.0925593	0.226808	0.0147238	0.00112921	0.0546932	0.13402	0.0087003	0.000667248	0.0305968	0.0749745	0.00486718	0.000373276	0.0247163	0.0605649	0.00393174	0.000301535	17.1604	2.72391	1.72391	34.8871	16.8146	3.2094	2.2094	30.7052	0.285804	0.650063	1
8.09591	0	6779888	0	14.5058	3.34421	2.34421	25.8537	0	15.8234	2.99364	1.99364	30.1768	0.17	27.4873	3.86427	2.86427	45.3248	0.279	45.087	2.5271	1.5271	96.8694	0.0925593	0.226808	0.0147238	0.00112921	0.0546932	0.13402	0.0087003	0.000667248	0.0305968	0.0749745	0.00486718	0.000373276	0.0247163	0.0605649	0.00393174	0.000301535	17.1604	2.72391	1.72391	34.8871	16.8146	3.2094	2.2094	30.7052	0.285804	0.650063	1
8.26457	0	6779888	0	14.5058	3.34421	2.34421	25.8537	0	15.8234	2.99364	1.99364	30.1768	0.17	27.4873	3.86427	2.86427	45.3248	0.279	45.087	2.5271	1.5271	96.8694	0.0925593	0.226808	0.0147238	0.00112921	0.0546932	0.13402	0.0087003	0.000667248	0.0305968	0.0749745	0.00486718	0.000373276	0.0247163	0.0605649	0.00393174	0.000301535	17.1604	2.72391	1.72391	34.8871	16.8146	3.2094	2.2094	30.7052	0.285804	0.650063	1
8.43324	0	6779888	0	14.5058	3.34421	2.34421	25.8537	0	15.8234	2.99364	1.99364	30.1768	0.17	27.4873	3.86427	2.86427	45.3248	0.279	45.087	2.5271	1.5271	96.8694	0.0925593	0.226808	0.0147238	0.00112921	0.0546932	0.13402	0.0087003	0.000667248	0.0305968	0.0749745	0.00486718	0.000373276	0.0247163	0.0605649	0.00393174	0.000301535	17.1604	2.72391	1.72391	34.8871	16.8146	3.2094	2.2094	30.7052	0.285804	0.650063	1
8.6019	0	6779888	0	14.5058	3.34421	2.34421	25.8537	0	15.8234	2.99364	1.99364	30.1768	0.17	27.4873	3.86427	2.86427	45.3248	0.279	45.087	2.5271	1.5271	96.8694	0.0925593	0.226808	0.0147238	0.00112921	0.0546932	0.13402	0.0087003	0.000667248	0.0305968	0.0749745	0.00486718	0.000373276	0.0247163	0.0605649	0.00393174	0.000301535	17.1604	2.72391	1.72391	34.8871	16.8146	3.2094	2.2094	30.7052	0.285804	0.650063	1
8.77056	0	6779888	0	14.5058	3.34421	2.34421	25.8537	0	15.8234	2.99364	1.99364	30.1768	0.17	27.4873	3.86427	2.86427	45.3248	0.279	45.087	2.5271	1.5271	96.8694	0.0925593	0.226808	0.0147238	0.00112921	0.0546932	0.13402	0.0087003	0.000667248	0.0305968	0.0749745	0.00486718	0.000373276	0.0247163	0.0605649	0.00393174	0.000301535	17.1604	2.72391	1.72391	34.8871	16.8146	3.2094	2.2094	30.7052	0.285804	0.650063	1
8.93923	0	6779888	0	14.5058	3.34421	2.34421	25.8537	0	15.8234	2.99364	1.99364	30.1768	0.17	27.4873	3.86427	2.86427	45.3248	0.279	45.087	2.5271	1.5271	96.8694	0.0925593	0.226808	0.0147238	0.00112921	0.0546932	0.13402	0.0087003	0.000667248	0.0305968	0.0749745	0.00486718	0.000373276	0.0247163	0.0605649	0.00393174	0.000301535	17.1604	2.72391	1.72391	34.8871	16.8146	3.2094	2.2094	30.7052	0.285804	0.650063	1
9.10789	0	6779888	0	14.5058	3.34421	2.34421	25.8537	0	15.8234	2.99364	1.99364	30.1768	0.17	27.4873	3.86427	2.86427	45.3248	0.279	45.087	2.5271	1.5271	96.8694	0.0925593	0.226808	0.0147238	0.00112921	0.0546932	0.13402	0.0087003	0.000667248	0.0305968	0.0749745	0.00486718	0.000373276	0.0247163	0.0605649	0.00393174	0.000301535	17.1604	2.72391	1.72391	34.8871	16.8146	3.2094	2.2094	30.7052	0.285804	0.650063	1
9.27656	0	6779888	0	14.5058	3.34421	2.34421	25.8537	0	15.8234	2.99364	1.99364	30.1768	0.17	27.4873	3.86427	2.86427	45.3248	0.279	45.087	2.5271	1.5271	96.8694	0.0925593	0.226808	0.0147238	0.00112921	0.0546932	0.13402	0.0087003	0.000667248	0.0305968	0.0749745	0.00486718	0.000373276	0.0247163	0.0605649	0.00393174	0.000301535	17.1604	2.72391	1.72391	34.8871	16.8146	3.2094	2.2094	30.7052	0.285804	0.650063	1
9.44522	0	6779888	0	14.5058	3.34421	2.34421	25.8537	0	15.8234	2.99364	1.99364	30.1768	0.17	27.4873	3.86427	2.86427	45.3248	0.279	45.087	2.5271	1.5271	96.8694	0.0925593	0.226808	0.0147238	0.00112921	0.0546932	0.13402	0.0087003	0.000667248	0.0305968	0.0749745	0.00486718	0.000373276	0.0247163	0.0605649	0.00393174	0.000301535	17.1604	2.72391	1.72391	34.8871	16.8146	3.2094	2.2094	30.7052	0.285804	0.650063	1
9.61389	0	6779888	0	14.5058	3.34421	2.34421	25.8537	0	15.8234	2.99364	1.99364	30.1768	0.17	27.4873	3.86427	2.86427	45.3248	0.279	45.087	2.5271	1.5271	96.8694	0.0925593	0.226808	0.0147238	0.00112921	0.0546932	0.13402	0.0087003	0.000667248	0.0305968	0.0749745	0.00486718	0.000373276	0.0247163	0.0605649	0.00393174	0.000301535	17.1604	2.72391	1.72391	34.8871	16.8146	3.2094	2.2094	30.7052	0.285804	0.650063	1
9.78255	0	6779888	0	14.5058	3.34421	2.34421	25.8537	0	15.8234	2.99364	1.99364	30.1768	0.17	27.4873	3.86427	2.86427	45.3248	0.279	45.087	2.5271	1.5271	96.8694	0.0925593	0.226808	0.0147238	0.00112921	0.0546932	0.13402	0.0087003	0.000667248	0.0305968	0.0749745	0.00486718	0.000373276	0.0247163	0.0605649	0.00393174	0.000301535	17.1604	2.72391	1.72391	34.8871	16.8146	3.2094	2.2094	30.7052	0.285804	0.650063	1
9.95122	0	6779888	0	14.5058	3.34421	2.34421	25.8537	0	15.8234	2.99364	1.99364	30.1768	0.17	27.4873	3.86427	2.86427	45.3248	0.279	45.087	2.5271	1.5271	96.8694	0.0925593	0.226808	0.0147238	0.00112921	0.0546932	0.13402	0.0087003	0.000667248	0.0305968	0.0749745	0.00486718	0.000373276	0.0247163	0.0605649	0.00393174	0.000301535	17.1604	2.72391	1.72391	34.8871	16.8146	3.2094	2.2094	30.7052	0.285804	0.650063	1
10.1199	0	6779888	0	14.5058	3.34421	2.34421	25.8537	0	15.8234	2.99364	1.99364	30.1768	0.17	27.4873	3.86427	2.86427	45.3248	0.279	45.087	2.5271	1.5271	96.8694	0.0925593	0.226808	0.0147238	0.00112921	0.0546932	0.13402	0.0087003	0.000667248	0.0305968	0.0749745	0.00486718	0.000373276	0.0247163	0.0605649	0.00393174	0.000301535	17.1604	2.72391	1.72391	34.8871	16.8146	3.2094	2.2094	30.7052	0.285804	0.650063	1
10.2885	0	6779888	0	14.5058	3.34421	2.34421	25.8537	0	15.8234	2.99364	1.99364	30.1768	0.17	27.4873	3.86427	2.86427	45.3248	0.279	45.087	2.5271	1.5271	96.8694	0.0925593	0.226808	0.0147238	0.00112921	0.0546932	0.13402	0.0087003	0.000667248	0.0305968	0.0749745	0.00486718	0.000373276	0.0247163	0.0605649	0.00393174	0.000301535	17.1604	2.72391	1.72391	34.8871	16.8146	3.2094	2.2094	30.7052	0.285804	0.650063	1
10.4572	0	6779888	0	14.5058	3.34421	2.34421	25.8537	0	15.8234	2.99364	1.99364	30.1768	0.17	27.4873	3.86427	2.86427	45.3248	0.279	45.087	2.5271	1.5271	96.8694	0.0925593	0.226808	0.0147238	0.00112921	0.0546932	0.13402	0.0087003	0.000667248	0.0305968	0.0749745	0.00486718	0.000373276	0.0247163	0.0605649	0.00393174	0.000301535	17.1604	2.72391	1.72391	34.8871	16.8146	3.2094	2.2094	30.7052	0.285804	0.650063	1
10.6259	0	6779888	0	14.5058	3.34421	2.34421	25.8537	0	15.8234	2.99364	1.99364	30.1768	0.17	27.4873	3.86427	2.86427	45.3248	0.279	45.087	2.5271	1.5271	96.8694	0.0925593	0.226808	0.0147238	0.00112921	0.0546932	0.13402	0.0087003	0.000667248	0.0305968	0.0749745	0.00486718	0.000373276	0.0247163	0.0605649	0.00393174	0.000301535	17.1604	2.72391	1.72391	34.8871	16.8146	3.2094	2.2094	30.7052	0.285804	0.650063	1
10.7945	0	6779888	0	14.5058	3.34421	2.34421	25.8537	0	15.8234	2.99364	1.99364	30.1768	0.17	27.4873	3.86427	2.86427	45.3248	0.279	45.087	2.5271	1.5271	96.8694	0.0925593	0.226808	0.0147238	0.00112921	0.0546932	0.13402	0.0087003	0.000667248	0.0305968	0.0749745	0.00486718	0.000373276	0.0247163	0.0605649	0.00393174	0.000301535	17.1604	2.72391	1.72391	34.8871	16.8146	3.2094	2.2094	30.7052	0.285804	0.650063	1
10.9632	0	6779888	0	14.5058	3.34421	2.34421	25.8537	0	15.8234	2.99364	1.99364	30.1768	0.17	27.4873	3.86427	2.86427	45.3248	0.279	45.087	2.5271	1.5271	96.8694	0.0925593	0.226808	0.0147238	0.00112921	0.0546932	0.13402	0.0087003	0.000667248	0.0305968	0.0749745	0.00486718	0.000373276	0.0247163	0.0605649	0.00393174	0.000301535	17.1604	2.72391	1.72391	34.8871	16.8146	3.2094	2.2094	30.7052	0.285804	0.650063	1
11.1319	0	6779888	0	14.5058	3.34421	2.34421	25.8537	0	15.8234	2.99364	1.99364	30.1768	0.17	27.4873	3.86427	2.86427	45.3248	0.279	45.087	2.5271	1.5271	96.8694	0.0925593	0.226808	0.0147238	0.00112921	0.0546932	0.13402	0.0087003	0.000667248	0.0305968	0.0749745	0.00486718	0.000373276	0.0247163	0.0605649	0.00393174	0.000301535	17.1604	2.72391	1.72391	34.8871	16.8146	3.2094	2.2094	30.7052	0.285804	0.650063	1
11.3005	0	6779888	0	14.5058	3.34421	2.34421	25.8537	0	15.8234	2.99364	1.99364	30.1768	0.17	27.4873	3.86427	2.86427	45.3248	0.279	45.087	2.5271	1.5271	96.8694	0.0925593	0.226808	0.0147238	0.00112921	0.0546932	0.13402	0.0087003	0.000667248	0.0305968	0.0749745	0.00486718	0.000373276	0.0247163	0.0605649	0.00393174	0.000301535	17.1604	2.72391	1.72391	34.8871	16.8146	3.2094	2.2094	30.7052	0.285804	0.650063	1
11.4692	0	6779888	0	14.5058	3.34421	2.34421	25.8537	0	15.8234	2.99364	1.99364	30.1768	0.17	27.4873	3.86427	2.86427	45.3248	0.279	45.087	2.5271	1.5271	96.8694	0.0925593	0.226808	0.0147238	0.00112921	0.0546932	0.13402	0.0087003	0.000667248	0.0305968	0.0749745	0.00486718	0.000373276	0.0247163	0.0605649	0.00393174	0.000301535	17.1604	2.72391	1.72391	34.8871	16.8146	3.2094	2.2094	30.7052	0.285804	0.650063	1
11.6379	0	6779888	0	14.5058	3.34421	2.34421	25.8537	0	15.8234	2.99364	1.99364	30.1768	0.17	27.4873	3.86427	2.86427	45.3248	0.279	45.087	2.5271	1.5271	96.8694	0.0925593	0.226808	0.0147238	0.00112921	0.0546932	0.13402	0.0087003	0.000667248	0.0305968	0.0749745	0.00486718	0.000373276	0.0247163	0.0605649	0.00393174	0.000301535	17.1604	2.72391	1.72391	34.8871	16.8146	3.2094	2.2094	30.7052	0.285804	0.650063	1
11.8065	0	6779888	0	14.5058	3.34421	2.34421	25.8537	0	15.8234	2.99364	1.99364	30.1768	0.17	27.4873	3.86427	2.86427	45.3248	0.279	45.087	2.5271	1.5271	96.8694	0.0925593	0.226808	0.0147238	0.00112921	0.0546932	0.13402	0.0087003	0.000667248	0.0305968	0.0749745	0.00486718	0.000373276	0.0247163	0.0605649	0.00393174	0.000301535	17.1604	2.72391	1.72391	34.8871	16.8146	3.2094	2.2094	30.7052	0.285804	0.650063	1
11.9752	0	6779888	0	14.5058	3.34421	2.34421	25.8537	0	15.8234	2.99364	1.99364	30.1768	0.17	27.4873	3.86427	2.86427	45.3248	0.279	45.087	2.5271	1.5271	96.8694	0.0925593	0.226808	0.0147238	0.00112921	0.0546932	0.13402	0.0087003	0.000667248	0.0305968	0.0749745	0.00486718	0.000373276	0.0247163	0.0605649	0.00393174	0.000301535	17.1604	2.72391	1.72391	34.8871	16.8146	3.2094	2.2094	30.7052	0.285804	0.650063	1
12.1439	0	6779888	0	14.5058	3.34421	2.34421	25.8537	0	15.8234	2.99364	1.99364	30.1768	0.17	27.4873	3.86427	2.86427	45.3248	0.279	45.087	2.5271	1.5271	96.8694	0.0925593	0.226808	0.0147238	0.00112921	0.0546932	0.13402	0.0087003	0.000667248	0.0305968	0.0749745	0.00486718	0.000373276	0.0247163	0.0605649	0.00393174	0.000301535	17.1604	2.72391	1.72391	34.8871	16.8146	3.2094	2.2094	30.7052	0.285804	0.650063	1
12.3125	0	6779888	0	14.5058	3.34421	2.34421	25.8537	0	15.8234	2.99364	1.99364	30.1768	0.17	27.4873	3.86427	2.86427	45.3248	0.279	45.087	2.5271	1.5271	96.8694	0.0925593	0.226808	0.0147238	0.00112921	0.0546932	0.13402	0.0087003	0.000667248	0.0305968	0.0749745	0.00486718	0.000373276	0.0247163	0.0605649	0.00393174	0.000301535	17.1604	2.72391	1.72391	34.8871	16.8146	3.2094	2.2094	30.7052	0.285804	0.650063	1
12.4812	0	6779888	0	14.5058	3.34421	2.34421	25.8537	0	15.8234	2.99364	1.99364	30.1768	0.17	27.4873	3.86427	2.86427	45.3248	0.279	45.087	2.5271	1.5271	96.8694	0.0925593	0.226808	0.0147238	0.00112921	0.0546932	0.13402	0.0087003	0.000667248	0.0305968	0.0749745	0.00486718	0.000373276	0.0247163	0.0605649	0.00393174	0.000301535	17.1604	2.72391	1.72391	34.8871	16.8146	3.2094	2.2094	30.7052	0.285804	0.650063	1
12.6499	0	6779888	0	14.5058	3.34421	2.34421	25.8537	0	15.8234	2.99364	1.99364	30.1768	0.17	27.4873	3.86427	2.86427	45.3248	0.279	45.087	2.5271	1.5271	96.8694	0.0925593	0.226808	0.0147238	0.00112921	0.0546932	0.13402	0.0087003	0.000667248	0.0305968	0.0749745	0.00486718	0.000373276	0.0247163	0.0605649	0.00393174	0.000301535	17.1604	2.72391	1.72391	34.8871	16.8146	3.2094	2.2094	30.7052	0.285804	0.650063	1
12.8185	0	6779888	0	14.5058	3.34421	2.34421	25.8537	0	15.8234	2.99364	1.99364	30.1768	0.17	27.4873	3.86427	2.86427	45.3248	0.279	45.087	2.5271	1.5271	96.8694	0.0925593	0.226808	0.0147238	0.00112921	0.0546932	0.13402	0.0087003	0.000667248	0.0305968	0.0749745	0.00486718	0.000373276	0.0247163	0.0605649	0.00393174	0.000301535	17.1604	2.72391	1.72391	34.8871	16.8146	3.2094	2.2094	30.7052	0.285804	0.650063	1
12.9872	0	6779888	0	14.5058	3.34421	2.34421	25.8537	0	15.8234	2.99364	1.99364	30.1768	0.17	27.4873	3.86427	2.86427	45.3248	0.279	45.087	2.5271	1.5271	96.8694	0.0925593	0.226808	0.0147238	0.00112921	0.0546932	0.13402	0.0087003	0.000667248	0.0305968	0.0749745	0.00486718	0.000373276	0.0247163	0.0605649	0.00393174	0.000301535	17.1604	2.72391	1.72391	34.8871	16.8146	3.2094	2.2094	30.7052	0.285804	0.650063	1
13.1558	0	6779888	0	14.5058	3.34421	2.34421	25.8537	0	15.8234	2.99364	1.99364	30.1768	0.17	27.4873	3.86427	2.86427	45.3248	0.279	45.087	2.5271	1.5271	96.8694	0.0925593	0.226808	0.0147238	0.00112921	0.0546932	0.13402	0.0087003	0.000667248	0.0305968	0.0749745	0.00486718	0.000373276	0.0247163	0.0605649	0.00393174	0.000301535	17.1604	2.72391	1.72391	34.8871	16.8146	3.2094	2.2094	30.7052	0.285804	0.650063	1
13.3245	0	6779888	0	14.5058	3.34421	2.34421	25.8537	0	15.8234	2.99364	1.99364	30.1768	0.17	27.4873	3.86427	2.86427	45.3248	0.279	45.087	2.5271	1.5271	96.8694	0.0925593	0.226808	0.0147238	0.00112921	0.0546932	0.13402	0.0087003	0.000667248	0.0305968	0.0749745	0.00486718	0.000373276	0.0247163	0.0605649	0.00393174	0.000301535	17.1604	2.72391	1.72391	34.8871	16.8146	3.2094	2.2094	30.7052	0.285804	0.650063	1
13.4932	0	6779888	0	14.5058	3.34421	2.34421	25.8537	0	15.8234	2.99364	1.99364	30.1768	0.17	27.4873	3.86427	2.86427	45.3248	0.279	45.087	2.5271	1.5271	96.8694	0.0925593	0.226808	0.0147238	0.00112921	0.0546932	0.13402	0.0087003	0.000667248	0.0305968	0.0749745	0.00486718	0.000373276	0.0247163	0.0605649	0.00393174	0.000301535	17.1604	2.72391	1.72391	34.8871	16.8146	3.2094	2.2094	30.7052	0.285804	0.650063	1
13.6618	0	6779888	0	14.5058	3.34421	2.34421	25.8537	0	15.8234	2.99364	1.99364	30.1768	0.17	27.4873	3.86427	2.86427	45.3248	0.279	45.087	2.5271	1.5271	96.8694	0.0925593	0.226808	0.0147238	0.00112921	0.0546932	0.13402	0.0087003	0.000667248	0.0305968	0.0749745	0.00486718	0.000373276	0.0247163	0.0605649	0.00393174	0.000301535	17.1604	2.72391	1.72391	34.8871	16.8146	3.2094	2.2094	30.7052	0.285804	0.650063	1
13.8305	0	6779888	0	14.5058	3.34421	2.34421	25.8537	0	15.8234	2.99364	1.99364	30.1768	0.17	27.4873	3.86427	2.86427	45.3248	0.279	45.087	2.5271	1.5271	96.8694	0.0925593	0.226808	0.0147238	0.00112921	0.0546932	0.13402	0.0087003	0.000667248	0.0305968	0.0749745	0.00486718	0.000373276	0.0247163	0.0605649	0.00393174	0.000301535	17.1604	2.72391	1.72391	34.8871	16.8146	3.2094	2.2094	30.7052	0.285804	0.650063	1
13.9992	0	6779888	0	14.5058	3.34421	2.34421	25.8537	0	15.8234	2.99364	1.99364	30.1768	0.17	27.4873	3.86427	2.86427	45.3248	0.279	45.087	2.5271	1.5271	96.8694	0.0925593	0.226808	0.0147238	0.00112921	0.0546932	0.13402	0.0087003	0.000667248	0.0305968	0.0749745	0.00486718	0.000373276	0.0247163	0.0605649	0.00393174	0.000301535	17.1604	2.72391	1.72391	34.8871	16.8146	3.2094	2.2094	30.7052	0.285804	0.650063	1
14.1678	0	6779888	0	14.5058	3.34421	2.34421	25.8537	0	15.8234	2.99364	1.99364	30.1768	0.17	27.4873	3.86427	2.86427	45.3248	0.279	45.087	2.5271	1.5271	96.8694	0.0925593	0.226808	0.0147238	0.00112921	0.0546932	0.13402	0.0087003	0.000667248	0.0305968	0.0749745	0.00486718	0.000373276	0.0247163	0.0605649	0.00393174	0.000301535	17.1604	2.72391	1.72391	34.8871	16.8146	3.2094	2.2094	30.7052	0.285804	0.650063	1
14.3365	0	6779888	0	14.5058	3.34421	2.34421	25.8537	0	15.8234	2.99364	1.99364	30.1768	0.17	27.4873	3.86427	2.86427	45.3248	0.279	45.087	2.5271	1.5271	96.8694	0.0925593	0.226808	0.0147238	0.00112921	0.0546932	0.13402	0.0087003	0.000667248	0.0305968	0.0749745	0.00486718	0.000373276	0.0247163	0.0605649	0.00393174	0.000301535	17.1604	2.72391	1.72391	34.8871	16.8146	3.2094	2.2094	30.7052	0.285804	0.650063	1
14.5052	0	6779888	0	14.5058	3.34421	2.34421	25.8537	0	15.8234	2.99364	1.99364	30.1768	0.17	27.4873	3.86427	2.86427	45.3248	0.279	45.087	2.5271	1.5271	96.8694	0.0925593	0.226808	0.0147238	0.00112921	0.0546932	0.13402	0.0087003	0.000667248	0.0305968	0.0749745	0.00486718	0.000373276	0.0247163	0.0605649	0.00393174	0.000301535	17.1604	2.72391	1.72391	34.8871	16.8146	3.2094	2.2094	30.7052	0.285804	0.650063	1
14.6738	0	6779888	0	14.5058	3.34421	2.34421	25.8537	0	15.8234	2.99364	1.99364	30.1768	0.17	27.4873	3.86427	2.86427	45.3248	0.279	45.087	2.5271	1.5271	96.8694	0.0925593	0.226808	0.0147238	0.00112921	0.0546932	0.13402	0.0087003	0.000667248	0.0305968	0.0749745	0.00486718	0.000373276	0.0247163	0.0605649	0.00393174	0.000301535	17.1604	2.72391	1.72391	34.8871	16.8146	3.2094	2.2094	30.7052	0.285804	0.650063	1
14.8425	0	6779888	0	14.5058	3.34421	2.34421	25.8537	0	15.8234	2.99364	1.99364	30.1768	0.17	27.4873	3.86427	2.86427	45.3248	0.279	45.087	2.5271	1.5271	96.8694	0.0925593	0.226808	0.0147238	0.00112921	0.0546932	0.13402	0.0087003	0.000667248	0.0305968	0.0749745	0.00486718	0.000373276	0.0247163	0.0605649	0.00393174	0.000301535	17.1604	2.72391	1.72391	34.8871	16.8146	3.2094	2.2094	30.7052	0.285804	0.650063	1
15.0112	0	6779888	0	14.5058	3.34421	2.34421	25.8537	0	15.8234	2.99364	1.99364	30.1768	0.17	27.4873	3.86427	2.86427	45.3248	0.279	45.087	2.5271	1.5271	96.8694	0.0925593	0.226808	0.0147238	0.00112921	0.0546932	0.13402	0.0087003	0.000667248	0.0305968	0.0749745	0.00486718	0.000373276	0.0247163	0.0605649	0.00393174	0.000301535	17.1604	2.72391	1.72391	34.8871	16.8146	3.2094	2.2094	30.7052	0.285804	0.650063	1
15.1798	0	6779888	0	14.5058	3.34421	2.34421	25.8537	0	15.8234	2.99364	1.99364	30.1768	0.17	27.4873	3.86427	2.86427	45.3248	0.279	45.087	2.5271	1.5271	96.8694	0.0925593	0.226808	0.0147238	0.00112921	0.0546932	0.13402	0.0087003	0.000667248	0.0305968	0.0749745	0.00486718	0.000373276	0.0247163	0.0605649	0.00393174	0.000301535	17.1604	2.72391	1.72391	34.8871	16.8146	3.2094	2.2094	30.7052	0.285804	0.650063	1
15.3485	0	6779888	0	14.5058	3.34421	2.34421	25.8537	0	15.8234	2.99364	1.99364	30.1768	0.17	27.4873	3.86427	2.86427	45.3248	0.279	45.087	2.5271	1.5271	96.8694	0.0925593	0.226808	0.0147238	0.00112921	0.0546932	0.13402	0.0087003	0.000667248	0.0305968	0.0749745	0.00486718	0.000373276	0.0247163	0.0605649	0.00393174	0.000301535	17.1604	2.72391	1.72391	34.8871	16.8146	3.2094	2.2094	30.7052	0.285804	0.650063	1
15.5172	0	6779888	0	14.5058	3.34421	2.34421	25.8537	0	15.8234	2.99364	1.99364	30.1768	0.17	27.4873	3.86427	2.86427	45.3248	0.279	45.087	2.5271	1.5271	96.8694	0.0925593	0.226808	0.0147238	0.00112921	0.0546932	0.13402	0.0087003	0.000667248	0.0305968	0.0749745	0.00486718	0.000373276	0.0247163	0.0605649	0.00393174	0.000301535	17.1604	2.72391	1.72391	34.8871	16.8146	3.2094	2.2094	30.7052	0.285804	0.650063	1
15.6858	0	6779888	0	14.5058	3.34421	2.34421	25.8537	0	15.8234	2.99364	1.99364	30.1768	0.17	27.4873	3.86427	2.86427	45.3248	0.279	45.087	2.5271	1.5271	96.8694	0.0925593	0.226808	0.0147238	0.00112921	0.0546932	0.13402	0.0087003	0.000667248	0.0305968	0.0749745	0.00486718	0.000373276	0.0247163	0.0605649	0.00393174	0.000301535	17.1604	2.72391	1.72391	34.8871	16.8146	3.2094	2.2094	30.7052	0.285804	0.650063	1
15.8545	0	6779888	0	14.5058	3.34421	2.34421	25.8537	0	15.8234	2.99364	1.99364	30.1768	0.17	27.4873	3.86427	2.86427	45.3248	0.279	45.087	2.5271	1.5271	96.8694	0.0925593	0.226808	0.0147238	0.00112921	0.0546932	0.13402	0.0087003	0.000667248	0.0305968	0.0749745	0.00486718	0.000373276	0.0247163	0.0605649	0.00393174	0.000301535	17.1604	2.72391	1.72391	34.8871	16.8146	3.2094	2.2094	30.7052	0.285804	0.650063	1
16.0231	0	6779888	0	14.5058	3.34421	2.34421	25.8537	0	15.8234	2.99364	1.99364	30.1768	0.17	27.4873	3.86427	2.86427	45.3248	0.279	45.087	2.5271	1.5271	96.8694	0.0925593	0.226808	0.0147238	0.00112921	0.0546932	0.13402	0.0087003	0.000667248	0.0305968	0.0749745	0.00486718	0.000373276	0.0247163	0.0605649	0.00393174	0.000301535	17.1604	2.72391	1.72391	34.8871	16.8146	3.2094	2.2094	30.7052	0.285804	0.650063	1
16.1918	0	6779888	0	14.5058	3.34421	2.34421	25.8537	0	15.8234	2.99364	1.99364	30.1768	0.17	27.4873	3.86427	2.86427	45.3248	0.279	45.087	2.5271	1.5271	96.8694	0.0925593	0.226808	0.0147238	0.00112921	0.0546932	0.13402	0.0087003	0.000667248	0.0305968	0.0749745	0.00486718	0.000373276	0.0247163	0.0605649	0.00393174	0.000301535	17.1604	2.72391	1.72391	34.8871	16.8146	3.2094	2.2094	30.7052	0.285804	0.650063	1
16.3605	0	6779888	0	14.5058	3.34421	2.34421	25.8537	0	15.8234	2.99364	1.99364	30.1768	0.17	27.4873	3.86427	2.86427	45.3248	0.279	45.087	2.5271	1.5271	96.8694	0.0925593	0.226808	0.0147238	0.00112921	0.0546932	0.13402	0.0087003	0.000667248	0.0305968	0.0749745	0.00486718	0.000373276	0.0247163	0.0605649	0.00393174	0.000301535	17.1604	2.72391	1.72391	34.8871	16.8146	3.2094	2.2094	30.7052	0.285804	0.650063	1
16.5291	0	6779888	0	14.5058	3.34421	2.34421	25.8537	0	15.8234	2.99364	1.99364	30.1768	0.17	27.4873	3.86427	2.86427	45.3248	0.279	45.087	2.5271	1.5271	96.8694	0.0925593	0.226808	0.0147238	0.00112921	0.0546932	0.13402	0.0087003	0.000667248	0.0305968	0.0749745	0.00486718	0.000373276	0.0247163	0.0605649	0.00393174	0.000301535	17.1604	2.72391	1.72391	34.8871	16.8146	3.2094	2.2094	30.7052	0.285804	0.650063	1
16.6978	0	6779888	0	14.5058	3.34421	2.34421	25.8537	0	15.8234	2.99364	1.99364	30.1768	0.17	27.4873	3.86427	2.86427	45.3248	0.279	45.087	2.5271	1.5271	96.8694	0.0925593	0.226808	0.0147238	0.00112921	0.0546932	0.13402	0.0087003	0.000667248	0.0305968	0.0749745	0.00486718	0.000373276	0.0247163	0.0605649	0.00393174	0.000301535	17.1604	2.72391	1.72391	34.8871	16.8146	3.2094	2.2094	30.7052	0.285804	0.650063	1
16.8665	0	6779888	0	14.5058	3.34421	2.34421	25.8537	0	15.8234	2.99364	1.99364	30.1768	0.17	27.4873	3.86427	2.86427	45.3248	0.279	45.087	2.5271	1.5271	96.8694	0.0925593	0.226808	0.0147238	0.00112921	0.0546932	0.13402	0.0087003	0.000667248	0.0305968	0.0749745	0.00486718	0.000373276	0.0247163	0.0605649	0.00393174	0.000301535	17.1604	2.72391	1.72391	34.8871	16.8146	3.2094	2.2094	30.7052	0.285804	0.650063	1
17.0351	0	6779888	0	14.5058	3.34421	2.34421	25.8537	0	15.8234	2.99364	1.99364	30.1768	0.17	27.4873	3.86427	2.86427	45.3248	0.279	45.087	2.5271	1.5271	96.8694	0.0925593	0.226808	0.0147238	0.00112921	0.0546932	0.13402	0.0087003	0.000667248	0.0305968	0.0749745	0.00486718	0.000373276	0.0247163	0.0605649	0.00393174	0.000301535	17.1604	2.72391	1.72391	34.8871	16.8146	3.2094	2.2094	30.7052	0.285804	0.650063	1
17.2038	0	6779888	0	14.5058	3.34421	2.34421	25.8537	0	15.8234	2.99364	1.99364	30.1768	0.17	27.4873	3.86427	2.86427	45.3248	0.279	45.087	2.5271	1.5271	96.8694	0.0925593	0.226808	0.0147238	0.00112921	0.0546932	0.13402	0.0087003	0.000667248	0.0305968	0.0749745	0.00486718	0.000373276	0.0247163	0.0605649	0.00393174	0.000301535	17.1604	2.72391	1.72391	34.8871	16.8146	3.2094	2.2094	30.7052	0.285804	0.650063	1
17.3725	0	6779888	0	14.5058	3.34421	2.34421	25.8537	0	15.8234	2.99364	1.99364	30.1768	0.17	27.4873	3.86427	2.86427	45.3248	0.279	45.087	2.5271	1.5271	96.8694	0.0925593	0.226808	0.0147238	0.00112921	0.0546932	0.13402	0.0087003	0.000667248	0.0305968	0.0749745	0.00486718	0.000373276	0.0247163	0.0605649	0.00393174	0.000301535	17.1604	2.72391	1.72391	34.8871	16.8146	3.2094	2.2094	30.7052	0.285804	0.650063	1
17.5411	0	6779888	0	14.5058	3.34421	2.34421	25.8537	0	15.8234	2.99364	1.99364	30.1768	0.17	27.4873	3.86427	2.86427	45.3248	0.279	45.087	2.5271	1.5271	96.8694	0.0925593	0.226808	0.0147238	0.00112921	0.0546932	0.13402	0.0087003	0.000667248	0.0305968	0.0749745	0.00486718	0.000373276	0.0247163	0.0605649	0.00393174	0.000301535	17.1604	2.72391	1.72391	34.8871	16.8146	3.2094	2.2094	30.7052	0.285804	0.650063	1
17.7098	0	6779888	0	14.5058	3.34421	2.34421	25.8537	0	15.8234	2.99364	1.99364	30.1768	0.17	27.4873	3.86427	2.86427	45.3248	0.279	45.087	2.5271	1.5271	96.8694	0.0925593	0.226808	0.0147238	0.00112921	0.0546932	0.13402	0.0087003	0.000667248	0.0305968	0.0749745	0.00486718	0.000373276	0.0247163	0.0605649	0.00393174	0.000301535	17.1604	2.72391	1.72391	34.8871	16.8146	3.2094	2.2094	30.7052	0.285804	0.650063	1
17.8785	0	6779888	0	14.5058	3.34421	2.34421	25.8537	0	15.8234	2.99364	1.99364	30.1768	0.17	27.4873	3.86427	2.86427	45.3248	0.279	45.087	2.5271	1.5271	96.8694	0.0925593	0.226808	0.0147238	0.00112921	0.0546932	0.13402	0.0087003	0.000667248	0.0305968	0.0749745	0.00486718	0.000373276	0.0247163	0.0605649	0.00393174	0.000301535	17.1604	2.72391	1.72391	34.8871	16.8146	3.2094	2.2094	30.7052	0.285804	0.650063	1
18.0471	0	6779888	0	14.5058	3.34421	2.34421	25.8537	0	15.8234	2.99364	1.99364	30.1768	0.17	27.4873	3.86427	2.86427	45.3248	0.279	45.087	2.5271	1.5271	96.8694	0.0925593	0.226808	0.0147238	0.00112921	0.0546932	0.13402	0.0087003	0.000667248	0.0305968	0.0749745	0.00486718	0.000373276	0.0247163	0.0605649	0.00393174	0.000301535	17.1604	2.72391	1.72391	34.8871	16.8146	3.2094	2.2094	30.7052	0.285804	0.650063	1
18.2158	0	6779888	0	14.5058	3.34421	2.34421	25.8537	0	15.8234	2.99364	1.99364	30.1768	0.17	27.4873	3.86427	2.86427	45.3248	0.279	45.087	2.5271	1.5271	96.8694	0.0925593	0.226808	0.0147238	0.00112921	0.0546932	0.13402	0.0087003	0.000667248	0.0305968	0.0749745	0.00486718	0.000373276	0.0247163	0.0605649	0.00393174	0.000301535	17.1604	2.72391	1.72391	34.8871	16.8146	3.2094	2.2094	30.7052	0.285804	0.650063	1
18.3845	0	6779888	0	14.5058	3.34421	2.34421	25.8537	0	15.8234	2.99364	1.99364	30.1768	0.17	27.4873	3.86427	2.86427	45.3248	0.279	45.087	2.5271	1.5271	96.8694	0.0925593	0.226808	0.0147238	0.00112921	0.0546932	0.13402	0.0087003	0.000667248	0.0305968	0.0749745	0.00486718	0.000373276	0.0247163	0.0605649	0.00393174	0.000301535	17.1604	2.72391	1.72391	34.8871	16.8146	3.2094	2.2094	30.7052	0.285804	0.650063	1
18.5531	0	6779888	0	14.5058	3.34421	2.34421	25.8537	0	15.8234	2.99364	1.99364	30.1768	0.17	27.4873	3.86427	2.86427	45.3248	0.279	45.087	2.5271	1.5271	96.8694	0.0925593	0.226808	0.0147238	0.00112921	0.0546932	0.13402	0.0087003	0.000667248	0.0305968	0.0749745	0.00486718	0.000373276	0.0247163	0.0605649	0.00393174	0.000301535	17.1604	2.72391	1.72391	34.8871	16.8146	3.2094	2.2094	30.7052	0.285804	0.650063	1
18.7218	0	6779888	0	14.5058	3.34421	2.34421	25.8537	0	15.8234	2.99364	1.99364	30.1768	0.17	27.4873	3.86427	2.86427	45.3248	0.279	45.087	2.5271	1.5271	96.8694	0.0925593	0.226808	0.0147238	0.00112921	0.0546932	0.13402	0.0087003	0.000667248	0.0305968	0.0749745	0.00486718	0.000373276	0.0247163	0.0605649	0.00393174	0.000301535	17.1604	2.72391	1.72391	34.8871	16.8146	3.2094	2.2094	30.7052	0.285804	0.650063	1
18.8904	0	6779888	0	14.5058	3.34421	2.34421	25.8537	0	15.8234	2.99364	1.99364	30.1768	0.17	27.4873	3.86427	2.86427	45.3248	0.279	45.087	2.5271	1.5271	96.8694	0.0925593	0.226808	0.0147238	0.00112921	0.0546932	0.13402	0.0087003	0.000667248	0.0305968	0.0749745	0.00486718	0.000373276	0.0247163	0.0605649	0.00393174	0.000301535	17.1604	2.72391	1.72391	34.8871	16.8146	3.2094	2.2094	30.7052	0.285804	0.650063	1
19.0591	0	6779888	0	14.5058	3.34421	2.34421	25.8537	0	15.8234	2.99364	1.99364	30.1768	0.17	27.4873	3.86427	2.86427	45.3248	0.279	45.087	2.5271	1.5271	96.8694	0.0925593	0.226808	0.0147238	0.00112921	0.0546932	0.13402	0.0087003	0.000667248	0.0305968	0.0749745	0.00486718	0.000373276	0.0247163	0.0605649	0.00393174	0.000301535	17.1604	2.72391	1.72391	34.8871	16.8146	3.2094	2.2094	30.7052	0.285804	0.650063	1
19.2278	0	6779888	0	14.5058	3.34421	2.34421	25.8537	0	15.8234	2.99364	1.99364	30.1768	0.17	27.4873	3.86427	2.86427	45.3248	0.279	45.087	2.5271	1.5271	96.8694	0.0925593	0.226808	0.0147238	0.00112921	0.0546932	0.13402	0.0087003	0.000667248	0.0305968	0.0749745	0.00486718	0.000373276	0.0247163	0.0605649	0.00393174	0.000301535	17.1604	2.72391	1.72391	34.8871	16.8146	3.2094	2.2094	30.7052	0.285804	0.650063	1
19.3964	0	6779888	0	14.5058	3.34421	2.34421	25.8537	0	15.8234	2.99364	1.99364	30.1768	0.17	27.4873	3.86427	2.86427	45.3248	0.279	45.087	2.5271	1.5271	96.8694	0.0925593	0.226808	0.0147238	0.00112921	0.0546932	0.13402	0.0087003	0.000667248	0.0305968	0.0749745	0.00486718	0.000373276	0.0247163	0.0605649	0.00393174	0.000301535	17.1604	2.72391	1.72391	34.8871	16.8146	3.2094	2.2094	30.7052	0.285804	0.650063	1
19.5651	0	6779888	0	14.5058	3.34421	2.34421	25.8537	0	15.8234	2.99364	1.99364	30.1768	0.17	27.4873	3.86427	2.86427	45.3248	0.279	45.087	2.5271	1.5271	96.8694	0.0925593	0.226808	0.0147238	0.00112921	0.0546932	0.13402	0.0087003	0.000667248	0.0305968	0.0749745	0.00486718	0.000373276	0.0247163	0.0605649	0.00393174	0.000301535	17.1604	2.72391	1.72391	34.8871	16.8146	3.2094	2.2094	30.7052	0.285804	0.650063	1
19.7338	0	6779888	0	14.5058	3.34421	2.34421	25.8537	0	15.8234	2.99364	1.99364	30.1768	0.17	27.4873	3.86427	2.86427	45.3248	0.279	45.087	2.5271	1.5271	96.8694	0.0925593	0.226808	0.0147238	0.00112921	0.0546932	0.13402	0.0087003	0.000667248	0.0305968	0.0749745	0.00486718	0.000373276	0.0247163	0.0605649	0.00393174	0.000301535	17.1604	2.72391	1.72391	34.8871	16.8146	3.2094	2.2094	30.7052	0.285804	0.650063	1
19.9024	0	6779888	0	14.5058	3.34421	2.34421	25.8537	0	15.8234	2.99364	1.99364	30.1768	0.17	27.4873	3.86427	2.86427	45.3248	0.279	45.087	2.5271	1.5271	96.8694	0.0925593	0.226808	0.0147238	0.00112921	0.0546932	0.13402	0.0087003	0.000667248	0.0305968	0.0749745	0.00486718	0.000373276	0.0247163	0.0605649	0.00393174	0.000301535	17.1604	2.72391	1.72391	34.8871	16.8146	3.2094	2.2094	30.7052	0.285804	0.650063	1
20.0711	0	6779888	0	14.5058	3.34421	2.34421	25.8537	0	15.8234	2.99364	1.99364	30.1768	0.17	27.4873	3.86427	2.86427	45.3248	0.279	45.087	2.5271	1.5271	96.8694	0.0925593	0.226808	0.0147238	0.00112921	0.0546932	0.13402	0.0087003	0.000667248	0.0305968	0.0749745	0.00486718	0.000373276	0.0247163	0.0605649	0.00393174	0.000301535	17.1604	2.72391	1.72391	34.8871	16.8146	3.2094	2.2094	30.7052	0.285804	0.650063	1
20.2398	0	6779888	0	14.5058	3.34421	2.34421	25.8537	0	15.8234	2.99364	1.99364	30.1768	0.17	27.4873	3.86427	2.86427	45.3248	0.279	45.087	2.5271	1.5271	96.8694	0.0925593	0.226808	0.0147238	0.00112921	0.0546932	0.13402	0.0087003	0.000667248	0.0305968	0.0749745	0.00486718	0.000373276	0.0247163	0.0605649	0.00393174	0.000301535	17.1604	2.72391	1.72391	34.8871	16.8146	3.2094	2.2094	30.7052	0.285804	0.650063	1
20.4084	0	6779888	0	14.5058	3.34421	2.34421	25.8537	0	15.8234	2.99364	1.99364	30.1768	0.17	27.4873	3.86427	2.86427	45.3248	0.279	45.087	2.5271	1.5271	96.8694	0.0925593	0.226808	0.0147238	0.00112921	0.0546932	0.13402	0.0087003	0.000667248	0.0305968	0.0749745	0.00486718	0.000373276	0.0247163	0.0605649	0.00393174	0.000301535	17.1604	2.72391	1.72391	34.8871	16.8146	3.2094	2.2094	30.7052	0.285804	0.650063	1
20.5771	0	6779888	0	14.5058	3.34421	2.34421	25.8537	0	15.8234	2.99364	1.99364	30.1768	0.17	27.4873	3.86427	2.86427	45.3248	0.279	45.087	2.5271	1.5271	96.8694	0.0925593	0.226808	0.0147238	0.00112921	0.0546932	0.13402	0.0087003	0.000667248	0.0305968	0.0749745	0.00486718	0.000373276	0.0247163	0.0605649	0.00393174	0.000301535	17.1604	2.72391	1.72391	34.8871	16.8146	3.2094	2.2094	30.7052	0.285804	0.650063	1
20.7458	0	6779888	0	14.5058	3.34421	2.34421	25.8537	0	15.8234	2.99364	1.99364	30.1768	0.17	27.4873	3.86427	2.86427	45.3248	0.279	45.087	2.5271	1.5271	96.8694	0.0925593	0.226808	0.0147238	0.00112921	0.0546932	0.13402	0.0087003	0.000667248	0.0305968	0.0749745	0.00486718	0.000373276	0.0247163	0.0605649	0.00393174	0.000301535	17.1604	2.72391	1.72391	34.8871	16.8146	3.2094	2.2094	30.7052	0.285804	0.650063	1
20.9144	0	6779888	0	14.5058	3.34421	2.34421	25.8537	0	15.8234	2.99364	1.99364	30.1768	0.17	27.4873	3.86427	2.86427	45.3248	0.279	45.087	2.5271	1.5271	96.8694	0.0925593	0.226808	0.0147238	0.00112921	0.0546932	0.13402	0.0087003	0.000667248	0.0305968	0.0749745	0.00486718	0.000373276	0.0247163	0.0605649	0.00393174	0.000301535	17.1604	2.72391	1.72391	34.8871	16.8146	3.2094	2.2094	30.7052	0.285804	0.650063	1
21.0831	0	6779888	0	14.5058	3.34421	2.34421	25.8537	0	15.8234	2.99364	1.99364	30.1768	0.17	27.4873	3.86427	2.86427	45.3248	0.279	45.087	2.5271	1.5271	96.8694	0.0925593	0.226808	0.0147238	0.00112921	0.0546932	0.13402	0.0087003	0.000667248	0.0305968	0.0749745	0.00486718	0.000373276	0.0247163	0.0605649	0.00393174	0.000301535	17.1604	2.72391	1.72391	34.8871	16.8146	3.2094	2.2094	30.7052	0.285804	0.650063	1
21.2518	0	6779888	0	14.5058	3.34421	2.34421	25.8537	0	15.8234	2.99364	1.99364	30.1768	0.17	27.4873	3.86427	2.86427	45.3248	0.279	45.087	2.5271	1.5271	96.8694	0.0925593	0.226808	0.0147238	0.00112921	0.0546932	0.13402	0.0087003	0.000667248	0.0305968	0.0749745	0.00486718	0.000373276	0.0247163	0.0605649	0.00393174	0.000301535	17.1604	2.72391	1.72391	34.8871	16.8146	3.2094	2.2094	30.7052	0.285804	0.650063	1
21.4204	0	6779888	0	14.5058	3.34421	2.34421	25.8537	0	15.8234	2.99364	1.99364	30.1768	0.17	27.4873	3.86427	2.86427	45.3248	0.279	45.087	2.5271	1.5271	96.8694	0.0925593	0.226808	0.0147238	0.00112921	0.0546932	0.13402	0.0087003	0.000667248	0.0305968	0.0749745	0.00486718	0.000373276	0.0247163	0.0605649	0.00393174	0.000301535	17.1604	2.72391	1.72391	34.8871	16.8146	3.2094	2.2094	30.7052	0.285804	0.650063	1
21.5891	0	6779888	0	14.5058	3.34421	2.34421	25.8537	0	15.8234	2.99364	1.99364	30.1768	0.17	27.4873	3.86427	2.86427	45.3248	0.279	45.087	2.5271	1.5271	96.8694	0.0925593	0.226808	0.0147238	0.00112921	0.0546932	0.13402	0.0087003	0.000667248	0.0305968	0.0749745	0.00486718	0.000373276	0.0247163	0.0605649	0.00393174	0.000301535	17.1604	2.72391	1.72391	34.8871	16.8146	3.2094	2.2094	30.7052	0.285804	0.650063	1
21.7577	0	6779888	0	14.5058	3.34421	2.34421	25.8537	0	15.8234	2.99364	1.99364	30.1768	0.17	27.4873	3.86427	2.86427	45.3248	0.279	45.087	2.5271	1.5271	96.8694	0.0925593	0.226808	0.0147238	0.00112921	0.0546932	0.13402	0.0087003	0.000667248	0.0305968	0.0749745	0.00486718	0.000373276	0.0247163	0.0605649	0.00393174	0.000301535	17.1604	2.72391	1.72391	34.8871	16.8146	3.2094	2.2094	30.7052	0.285804	0.650063	1
21.9264	0	6779888	0	14.5058	3.34421	2.34421	25.8537	0	15.8234	2.99364	1.99364	30.1768	0.17	27.4873	3.86427	2.86427	45.3248	0.279	45.087	2.5271	1.5271	96.8694	0.0925593	0.226808	0.0147238	0.00112921	0.0546932	0.13402	0.0087003	0.000667248	0.0305968	0.0749745	0.00486718	0.000373276	0.0247163	0.0605649	0.00393174	0.000301535	17.1604	2.72391	1.72391	34.8871	16.8146	3.2094	2.2094	30.7052	0.285804	0.650063	1
22.0951	0	6779888	0	14.5058	3.34421	2.34421	25.8537	0	15.8234	2.99364	1.99364	30.1768	0.17	27.4873	3.86427	2.86427	45.3248	0.279	45.087	2.5271	1.5271	96.8694	0.0925593	0.226808	0.0147238	0.00112921	0.0546932	0.13402	0.0087003	0.000667248	0.0305968	0.0749745	0.00486718	0.000373276	0.0247163	0.0605649	0.00393174	0.000301535	17.1604	2.72391	1.72391	34.8871	16.8146	3.2094	2.2094	30.7052	0.285804	0.650063	1
22.2637	0	6779888	0	14.5058	3.34421	2.34421	25.8537	0	15.8234	2.99364	1.99364	30.1768	0.17	27.4873	3.86427	2.86427	45.3248	0.279	45.087	2.5271	1.5271	96.8694	0.0925593	0.226808	0.0147238	0.00112921	0.0546932	0.13402	0.0087003	0.000667248	0.0305968	0.0749745	0.00486718	0.000373276	0.0247163	0.0605649	0.00393174	0.000301535	17.1604	2.72391	1.72391	34.8871	16.8146	3.2094	2.2094	30.7052	0.285804	0.650063	1
22.4324	0	6779888	0	14.5058	3.34421	2.34421	25.8537	0	15.8234	2.99364	1.99364	30.1768	0.17	27.4873	3.86427	2.86427	45.3248	0.279	45.087	2.5271	1.5271	96.8694	0.0925593	0.226808	0.0147238	0.00112921	0.0546932	0.13402	0.0087003	0.000667248	0.0305968	0.0749745	0.00486718	0.000373276	0.0247163	0.0605649	0.00393174	0.000301535	17.1604	2.72391	1.72391	34.8871	16.8146	3.2094	2.2094	30.7052	0.285804	0.650063	1
22.6011	0	6779888	0	14.5058	3.34421	2.34421	25.8537	0	15.8234	2.99364	1.99364	30.1768	0.17	27.4873	3.86427	2.86427	45.3248	0.279	45.087	2.5271	1.5271	96.8694	0.0925593	0.226808	0.0147238	0.00112921	0.0546932	0.13402	0.0087003	0.000667248	0.0305968	0.0749745	0.00486718	0.000373276	0.0247163	0.0605649	0.00393174	0.000301535	17.1604	2.72391	1.72391	34.8871	16.8146	3.2094	2.2094	30.7052	0.285804	0.650063	1
22.7697	0	6779888	0	14.5058	3.34421	2.34421	25.8537	0	15.8234	2.99364	1.99364	30.1768	0.17	27.4873	3.86427	2.86427	45.3248	0.279	45.087	2.5271	1.5271	96.8694	0.0925593	0.226808	0.0147238	0.00112921	0.0546932	0.13402	0.0087003	0.000667248	0.0305968	0.0749745	0.00486718	0.000373276	0.0247163	0.0605649	0.00393174	0.000301535	17.1604	2.72391	1.72391	34.8871	16.8146	3.2094	2.2094	30.7052	0.285804	0.650063	1
22.9384	0	6779888	0	14.5058	3.34421	2.34421	25.8537	0	15.8234	2.99364	1.99364	30.1768	0.17	27.4873	3.86427	2.86427	45.3248	0.279	45.087	2.5271	1.5271	96.8694	0.0925593	0.226808	0.0147238	0.00112921	0.0546932	0.13402	0.0087003	0.000667248	0.0305968	0.0749745	0.00486718	0.000373276	0.0247163	0.0605649	0.00393174	0.000301535	17.1604	2.72391	1.72391	34.8871	16.8146	3.2094	2.2094	30.7052	0.285804	0.650063	1
23.1071	0	6779888	0	14.5058	3.34421	2.34421	25.8537	0	15.8234	2.99364	1.99364	30.1768	0.17	27.4873	3.86427	2.86427	45.3248	0.279	45.087	2.5271	1.5271	96.8694	0.0925593	0.226808	0.0147238	0.00112921	0.0546932	0.13402	0.0087003	0.000667248	0.0305968	0.0749745	0.00486718	0.000373276	0.0247163	0.0605649	0.00393174	0.000301535	17.1604	2.72391	1.72391	34.8871	16.8146	3.2094	2.2094	30.7052	0.285804	0.650063	1
23.2757	0	6779888	0	14.5058	3.34421	2.34421	25.8537	0	15.8234	2.99364	1.99364	30.1768	0.17	27.4873	3.86427	2.86427	45.3248	0.279	45.087	2.5271	1.5271	96.8694	0.0925593	0.226808	0.0147238	0.00112921	0.0546932	0.13402	0.0087003	0.000667248	0.0305968	0.0749745	0.00486718	0.000373276	0.0247163	0.0605649	0.00393174	0.000301535	17.1604	2.72391	1.72391	34.8871	16.8146	3.2094	2.2094	30.7052	0.285804	0.650063	1
23.4444	0	6779888	0	14.5058	3.34421	2.34421	25.8537	0	15.8234	2.99364	1.99364	30.1768	0.17	27.4873	3.86427	2.86427	45.3248	0.279	45.087	2.5271	1.5271	96.8694	0.0925593	0.226808	0.0147238	0.00112921	0.0546932	0.13402	0.0087003	0.000667248	0.0305968	0.0749745	0.00486718	0.000373276	0.0247163	0.0605649	0.00393174	0.000301535	17.1604	2.72391	1.72391	34.8871	16.8146	3.2094	2.2094	30.7052	0.285804	0.650063	1
23.6131	0	6779888	0	14.5058	3.34421	2.34421	25.8537	0	15.8234	2.99364	1.99364	30.1768	0.17	27.4873	3.86427	2.86427	45.3248	0.279	45.087	2.5271	1.5271	96.8694	0.0925593	0.226808	0.0147238	0.00112921	0.0546932	0.13402	0.0087003	0.000667248	0.0305968	0.0749745	0.00486718	0.000373276	0.0247163	0.0605649	0.00393174	0.000301535	17.1604	2.72391	1.72391	34.8871	16.8146	3.2094	2.2094	30.7052	0.285804	0.650063	1
23.7817	0	6779888	0	14.5058	3.34421	2.34421	25.8537	0	15.8234	2.99364	1.99364	30.1768	0.17	27.4873	3.86427	2.86427	45.3248	0.279	45.087	2.5271	1.5271	96.8694	0.0925593	0.226808	0.0147238	0.00112921	0.0546932	0.13402	0.0087003	0.000667248	0.0305968	0.0749745	0.00486718	0.000373276	0.0247163	0.0605649	0.00393174	0.000301535	17.1604	2.72391	1.72391	34.8871	16.8146	3.2094	2.2094	30.7052	0.285804	0.650063	1
23.9504	0	6779888	0	14.5058	3.34421	2.34421	25.8537	0	15.8234	2.99364	1.99364	30.1768	0.17	27.4873	3.86427	2.86427	45.3248	0.279	45.087	2.5271	1.5271	96.8694	0.0925593	0.226808	0.0147238	0.00112921	0.0546932	0.13402	0.0087003	0.000667248	0.0305968	0.0749745	0.00486718	0.000373276	0.0247163	0.0605649	0.00393174	0.000301535	17.1604	2.72391	1.72391	34.8871	16.8146	3.2094	2.2094	30.7052	0.285804	0.650063	1
24.1191	0	6779888	0	14.5058	3.34421	2.34421	25.8537	0	15.8234	2.99364	1.99364	30.1768	0.17	27.4873	3.86427	2.86427	45.3248	0.279	45.087	2.5271	1.5271	96.8694	0.0925593	0.226808	0.0147238	0.00112921	0.0546932	0.13402	0.0087003	0.000667248	0.0305968	0.0749745	0.00486718	0.000373276	0.0247163	0.0605649	0.00393174	0.000301535	17.1604	2.72391	1.72391	34.8871	16.8146	3.2094	2.2094	30.7052	0.285804	0.650063	1
24.2877	0	6779888	0	14.5058	3.34421	2.34421	25.8537	0	15.8234	2.99364	1.99364	30.1768	0.17	27.4873	3.86427	2.86427	45.3248	0.279	45.087	2.5271	1.5271	96.8694	0.0925593	0.226808	0.0147238	0.00112921	0.0546932	0.13402	0.0087003	0.000667248	0.0305968	0.0749745	0.00486718	0.000373276	0.0247163	0.0605649	0.00393174	0.000301535	17.1604	2.72391	1.72391	34.8871	16.8146	3.2094	2.2094	30.7052	0.285804	0.650063	1
24.4564	0	6779888	0	14.5058	3.34421	2.34421	25.8537	0	15.8234	2.99364	1.99364	30.1768	0.17	27.4873	3.86427	2.86427	45.3248	0.279	45.087	2.5271	1.5271	96.8694	0.0925593	0.226808	0.0147238	0.00112921	0.0546932	0.13402	0.0087003	0.000667248	0.0305968	0.0749745	0.00486718	0.000373276	0.0247163	0.0605649	0.00393174	0.000301535	17.1604	2.72391	1.72391	34.8871	16.8146	3.2094	2.2094	30.7052	0.285804	0.650063	1
24.625	0	6779888	0	14.5058	3.34421	2.34421	25.8537	0	15.8234	2.99364	1.99364	30.1768	0.17	27.4873	3.86427	2.86427	45.3248	0.279	45.087	2.5271	1.5271	96.8694	0.0925593	0.226808	0.0147238	0.00112921	0.0546932	0.13402	0.0087003	0.000667248	0.0305968	0.0749745	0.00486718	0.000373276	0.0247163	0.0605649	0.00393174	0.000301535	17.1604	2.72391	1.72391	34.8871	16.8146	3.2094	2.2094	30.7052	0.285804	0.650063	1
24.7937	0	6779888	0	14.5058	3.34421	2.34421	25.8537	0	15.8234	2.99364	1.99364	30.1768	0.17	27.4873	3.86427	2.86427	45.3248	0.279	45.087	2.5271	1.5271	96.8694	0.0925593	0.226808	0.0147238	0.00112921	0.0546932	0.13402	0.0087003	0.000667248	0.0305968	0.0749745	0.00486718	0.000373276	0.0247163	0.0605649	0.00393174	0.000301535	17.1604	2.72391	1.72391	34.8871	16.8146	3.2094	2.2094	30.7052	0.285804	0.650063	1
24.9624	0	6779888	0	14.5058	3.34421	2.34421	25.8537	0	15.8234	2.99364	1.99364	30.1768	0.17	27.4873	3.86427	2.86427	45.3248	0.279	45.087	2.5271	1.5271	96.8694	0.0925593	0.226808	0.0147238	0.00112921	0.0546932	0.13402	0.0087003	0.000667248	0.0305968	0.0749745	0.00486718	0.000373276	0.0247163	0.0605649	0.00393174	0.000301535	17.1604	2.72391	1.72391	34.8871	16.8146	3.2094	2.2094	30.7052	0.285804	0.650063	1
25.131	0	6779888	0	14.5058	3.34421	2.34421	25.8537	0	15.8234	2.99364	1.99364	30.1768	0.17	27.4873	3.86427	2.86427	45.3248	0.279	45.087	2.5271	1.5271	96.8694	0.0925593	0.226808	0.0147238	0.00112921	0.0546932	0.13402	0.0087003	0.000667248	0.0305968	0.0749745	0.00486718	0.000373276	0.0247163	0.0605649	0.00393174	0.000301535	17.1604	2.72391	1.72391	34.8871	16.8146	3.2094	2.2094	30.7052	0.285804	0.650063	1
25.2997	0	6779888	0	14.5058	3.34421	2.34421	25.8537	0	15.8234	2.99364	1.99364	30.1768	0.17	27.4873	3.86427	2.86427	45.3248	0.279	45.087	2.5271	1.5271	96.8694	0.0925593	0.226808	0.0147238	0.00112921	0.0546932	0.13402	0.0087003	0.000667248	0.0305968	0.0749745	0.00486718	0.000373276	0.0247163	0.0605649	0.00393174	0.000301535	17.1604	2.72391	1.72391	34.8871	16.8146	3.2094	2.2094	30.7052	0.285804	0.650063	1
25.4684	0	6779888	0	14.5058	3.34421	2.34421	25.8537	0	15.8234	2.99364	1.99364	30.1768	0.17	27.4873	3.86427	2.86427	45.3248	0.279	45.087	2.5271	1.5271	96.8694	0.0925593	0.226808	0.0147238	0.00112921	0.0546932	0.13402	0.0087003	0.000667248	0.0305968	0.0749745	0.00486718	0.000373276	0.0247163	0.0605649	0.00393174	0.000301535	17.1604	2.72391	1.72391	34.8871	16.8146	3.2094	2.2094	30.7052	0.285804	0.650063	1
25.637	0	6779888	0	14.5058	3.34421	2.34421	25.8537	0	15.8234	2.99364	1.99364	30.1768	0.17	27.4873	3.86427	2.86427	45.3248	0.279	45.087	2.5271	1.5271	96.8694	0.0925593	0.226808	0.0147238	0.00112921	0.0546932	0.13402	0.0087003	0.000667248	0.0305968	0.0749745	0.00486718	0.000373276	0.0247163	0.0605649	0.00393174	0.000301535	17.1604	2.72391	1.72391	34.8871	16.8146	3.2094	2.2094	30.7052	0.285804	0.650063	1
25.8057	0	6779888	0	14.5058	3.34421	2.34421	25.8537	0	15.8234	2.99364	1.99364	30.1768	0.17	27.4873	3.86427	2.86427	45.3248	0.279	45.087	2.5271	1.5271	96.8694	0.0925593	0.226808	0.0147238	0.00112921	0.0546932	0.13402	0.0087003	0.000667248	0.0305968	0.0749745	0.00486718	0.000373276	0.0247163	0.0605649	0.00393174	0.000301535	17.1604	2.72391	1.72391	34.8871	16.8146	3.2094	2.2094	30.7052	0.285804	0.650063	1
25.9744	0	6779888	0	14.5058	3.34421	2.34421	25.8537	0	15.8234	2.99364	1.99364	30.1768	0.17	27.4873	3.86427	2.86427	45.3248	0.279	45.087	2.5271	1.5271	96.8694	0.0925593	0.226808	0.0147238	0.00112921	0.0546932	0.13402	0.0087003	0.000667248	0.0305968	0.0749745	0.00486718	0.000373276	0.0247163	0.0605649	0.00393174	0.000301535	17.1604	2.72391	1.72391	34.8871	16.8146	3.2094	2.2094	30.7052	0.285804	0.650063	1
26.143	0	6779888	0	14.5058	3.34421	2.34421	25.8537	0	15.8234	2.99364	1.99364	30.1768	0.17	27.4873	3.86427	2.86427	45.3248	0.279	45.087	2.5271	1.5271	96.8694	0.0925593	0.226808	0.0147238	0.00112921	0.0546932	0.13402	0.0087003	0.000667248	0.0305968	0.0749745	0.00486718	0.000373276	0.0247163	0.0605649	0.00393174	0.000301535	17.1604	2.72391	1.72391	34.8871	16.8146	3.2094	2.2094	30.7052	0.285804	0.650063	1
26.3117	0	6779888	0	14.5058	3.34421	2.34421	25.8537	0	15.8234	2.99364	1.99364	30.1768	0.17	27.4873	3.86427	2.86427	45.3248	0.279	45.087	2.5271	1.5271	96.8694	0.0925593	0.226808	0.0147238	0.00112921	0.0546932	0.13402	0.0087003	0.000667248	0.0305968	0.0749745	0.00486718	0.000373276	0.0247163	0.0605649	0.00393174	0.000301535	17.1604	2.72391	1.72391	34.8871	16.8146	3.2094	2.2094	30.7052	0.285804	0.650063	1
26.4804	0	6779888	0	14.5058	3.34421	2.34421	25.8537	0	15.8234	2.99364	1.99364	30.1768	0.17	27.4873	3.86427	2.86427	45.3248	0.279	45.087	2.5271	1.5271	96.8694	0.0925593	0.226808	0.0147238	0.00112921	0.0546932	0.13402	0.0087003	0.000667248	0.0305968	0.0749745	0.00486718	0.000373276	0.0247163	0.0605649	0.00393174	0.000301535	17.1604	2.72391	1.72391	34.8871	16.8146	3.2094	2.2094	30.7052	0.285804	0.650063	1
26.649	0	6779888	0	14.5058	3.34421	2.34421	25.8537	0	15.8234	2.99364	1.99364	30.1768	0.17	27.4873	3.86427	2.86427	45.3248	0.279	45.087	2.5271	1.5271	96.8694	0.0925593	0.226808	0.0147238	0.00112921	0.0546932	0.13402	0.0087003	0.000667248	0.0305968	0.0749745	0.00486718	0.000373276	0.0247163	0.0605649	0.00393174	0.000301535	17.1604	2.72391	1.72391	34.8871	16.8146	3.2094	2.2094	30.7052	0.285804	0.650063	1
26.8177	0	6779888	0	14.5058	3.34421	2.34421	25.8537	0	15.8234	2.99364	1.99364	30.1768	0.17	27.4873	3.86427	2.86427	45.3248	0.279	45.087	2.5271	1.5271	96.8694	0.0925593	0.226808	0.0147238	0.00112921	0.0546932	0.13402	0.0087003	0.000667248	0.0305968	0.0749745	0.00486718	0.000373276	0.0247163	0.0605649	0.00393174	0.000301535	17.1604	2.72391	1.72391	34.8871	16.8146	3.2094	2.2094	30.7052	0.285804	0.650063	1
26.9864	0	6779888	0	14.5058	3.34421	2.34421	25.8537	0	15.8234	2.99364	1.99364	30.1768	0.17	27.4873	3.86427	2.86427	45.3248	0.279	45.087	2.5271	1.5271	96.8694	0.0925593	0.226808	0.0147238	0.00112921	0.0546932	0.13402	0.0087003	0.000667248	0.0305968	0.0749745	0.00486718	0.000373276	0.0247163	0.0605649	0.00393174	0.000301535	17.1604	2.72391	1.72391	34.8871	16.8146	3.2094	2.2094	30.7052	0.285804	0.650063	1
27.155	0	6779888	0	14.5058	3.34421	2.34421	25.8537	0	15.8234	2.99364	1.99364	30.1768	0.17	27.4873	3.86427	2.86427	45.3248	0.279	45.087	2.5271	1.5271	96.8694	0.0925593	0.226808	0.0147238	0.00112921	0.0546932	0.13402	0.0087003	0.000667248	0.0305968	0.0749745	0.00486718	0.000373276	0.0247163	0.0605649	0.00393174	0.000301535	17.1604	2.72391	1.72391	34.8871	16.8146	3.2094	2.2094	30.7052	0.285804	0.650063	1
27.3237	0	6779888	0	14.5058	3.34421	2.34421	25.8537	0	15.8234	2.99364	1.99364	30.1768	0.17	27.4873	3.86427	2.86427	45.3248	0.279	45.087	2.5271	1.5271	96.8694	0.0925593	0.226808	0.0147238	0.00112921	0.0546932	0.13402	0.0087003	0.000667248	0.0305968	0.0749745	0.00486718	0.000373276	0.0247163	0.0605649	0.00393174	0.000301535	17.1604	2.72391	1.72391	34.8871	16.8146	3.2094	2.2094	30.7052	0.285804	0.650063	1
27.4923	0	6779888	0	14.5058	3.34421	2.34421	25.8537	0	15.8234	2.99364	1.99364	30.1768	0.17	27.4873	3.86427	2.86427	45.3248	0.279	45.087	2.5271	1.5271	96.8694	0.0925593	0.226808	0.0147238	0.00112921	0.0546932	0.13402	0.0087003	0.000667248	0.0305968	0.0749745	0.00486718	0.000373276	0.0247163	0.0605649	0.00393174	0.000301535	17.1604	2.72391	1.72391	34.8871	16.8146	3.2094	2.2094	30.7052	0.285804	0.650063	1
27.661	0	6779888	0	14.5058	3.34421	2.34421	25.8537	0	15.8234	2.99364	1.99364	30.1768	0.17	27.4873	3.86427	2.86427	45.3248	0.279	45.087	2.5271	1.5271	96.8694	0.0925593	0.226808	0.0147238	0.00112921	0.0546932	0.13402	0.0087003	0.000667248	0.0305968	0.0749745	0.00486718	0.000373276	0.0247163	0.0605649	0.00393174	0.000301535	17.1604	2.72391	1.72391	34.8871	16.8146	3.2094	2.2094	30.7052	0.285804	0.650063	1
27.8297	0	6779888	0	14.5058	3.34421	2.34421	25.8537	0	15.8234	2.99364	1.99364	30.1768	0.17	27.4873	3.86427	2.86427	45.3248	0.279	45.087	2.5271	1.5271	96.8694	0.0925593	0.226808	0.0147238	0.00112921	0.0546932	0.13402	0.0087003	0.000667248	0.0305968	0.0749745	0.00486718	0.000373276	0.0247163	0.0605649	0.00393174	0.000301535	17.1604	2.72391	1.72391	34.8871	16.8146	3.2094	2.2094	30.7052	0.285804	0.650063	1
27.9983	0	6779888	0	14.5058	3.34421	2.34421	25.8537	0	15.8234	2.99364	1.99364	30.1768	0.17	27.4873	3.86427	2.86427	45.3248	0.279	45.087	2.5271	1.5271	96.8694	0.0925593	0.226808	0.0147238	0.00112921	0.0546932	0.13402	0.0087003	0.000667248	0.0305968	0.0749745	0.00486718	0.000373276	0.0247163	0.0605649	0.00393174	0.000301535	17.1604	2.72391	1.72391	34.8871	16.8146	3.2094	2.2094	30.7052	0.285804	0.650063	1
28.167	0	6779888	0	14.5058	3.34421	2.34421	25.8537	0	15.8234	2.99364	1.99364	30.1768	0.17	27.4873	3.86427	2.86427	45.3248	0.279	45.087	2.5271	1.5271	96.8694	0.0925593	0.226808	0.0147238	0.00112921	0.0546932	0.13402	0.0087003	0.000667248	0.0305968	0.0749745	0.00486718	0.000373276	0.0247163	0.0605649	0.00393174	0.000301535	17.1604	2.72391	1.72391	34.8871	16.8146	3.2094	2.2094	30.7052	0.285804	0.650063	1
28.3357	0	6779888	0	14.5058	3.34421	2.34421	25.8537	0	15.8234	2.99364	1.99364	30.1768	0.17	27.4873	3.86427	2.86427	45.3248	0.279	45.087	2.5271	1.5271	96.8694	0.0925593	0.226808	0.0147238	0.00112921	0.0546932	0.13402	0.0087003	0.000667248	0.0305968	0.0749745	0.00486718	0.000373276	0.0247163	0.0605649	0.00393174	0.000301535	17.1604	2.72391	1.72391	34.8871	16.8146	3.2094	2.2094	30.7052	0.285804	0.650063	1
28.5043	0	6779888	0	14.5058	3.34421	2.34421	25.8537	0	15.8234	2.99364	1.99364	30.1768	0.17	27.4873	3.86427	2.86427	45.3248	0.279	45.087	2.5271	1.5271	96.8694	0.0925593	0.226808	0.0147238	0.00112921	0.0546932	0.13402	0.0087003	0.000667248	0.0305968	0.0749745	0.00486718	0.000373276	0.0247163	0.0605649	0.00393174	0.000301535	17.1604	2.72391	1.72391	34.8871	16.8146	3.2094	2.2094	30.7052	0.285804	0.650063	1
28.673	0	6779888	0	14.5058	3.34421	2.34421	25.8537	0	15.8234	2.99364	1.99364	30.1768	0.17	27.4873	3.86427	2.86427	45.3248	0.279	45.087	2.5271	1.5271	96.8694	0.0925593	0.226808	0.0147238	0.00112921	0.0546932	0.13402	0.0087003	0.000667248	0.0305968	0.0749745	0.00486718	0.000373276	0.0247163	0.0605649	0.00393174	0.000301535	17.1604	2.72391	1.72391	34.8871	16.8146	3.2094	2.2094	30.7052	0.285804	0.650063	1
28.8417	0	6779888	0	14.5058	3.34421	2.34421	25.8537	0	15.8234	2.99364	1.99364	30.1768	0.17	27.4873	3.86427	2.86427	45.3248	0.279	45.087	2.5271	1.5271	96.8694	0.0925593	0.226808	0.0147238	0.00112921	0.0546932	0.13402	0.0087003	0.000667248	0.0305968	0.0749745	0.00486718	0.000373276	0.0247163	0.0605649	0.00393174	0.000301535	17.1604	2.72391	1.72391	34.8871	16.8146	3.2094	2.2094	30.7052	0.285804	0.650063	1
29.0103	0	6779888	0	14.5058	3.34421	2.34421	25.8537	0	15.8234	2.99364	1.99364	30.1768	0.17	27.4873	3.86427	2.86427	45.3248	0.279	45.087	2.5271	1.5271	96.8694	0.0925593	0.226808	0.0147238	0.00112921	0.0546932	0.13402	0.0087003	0.000667248	0.0305968	0.0749745	0.00486718	0.000373276	0.0247163	0.0605649	0.00393174	0.000301535	17.1604	2.72391	1.72391	34.8871	16.8146	3.2094	2.2094	30.7052	0.285804	0.650063	1
29.179	0	6779888	0	14.5058	3.34421	2.34421	25.8537	0	15.8234	2.99364	1.99364	30.1768	0.17	27.4873	3.86427	2.86427	45.3248	0.279	45.087	2.5271	1.5271	96.8694	0.0925593	0.226808	0.0147238	0.00112921	0.0546932	0.13402	0.0087003	0.000667248	0.0305968	0.0749745	0.00486718	0.000373276	0.0247163	0.0605649	0.00393174	0.000301535	17.1604	2.72391	1.72391	34.8871	16.8146	3.2094	2.2094	30.7052	0.285804	0.650063	1
29.3477	0	6779888	0	14.5058	3.34421	2.34421	25.8537	0	15.8234	2.99364	1.99364	30.1768	0.17	27.4873	3.86427	2.86427	45.3248	0.279	45.087	2.5271	1.5271	96.8694	0.0925593	0.226808	0.0147238	0.00112921	0.0546932	0.13402	0.0087003	0.000667248	0.0305968	0.0749745	0.00486718	0.000373276	0.0247163	0.0605649	0.00393174	0.000301535	17.1604	2.72391	1.72391	34.8871	16.8146	3.2094	2.2094	30.7052	0.285804	0.650063	1
29.5163	0	6779888	0	14.5058	3.34421	2.34421	25.8537	0	15.8234	2.99364	1.99364	30.1768	0.17	27.4873	3.86427	2.86427	45.3248	0.279	45.087	2.5271	1.5271	96.8694	0.0925593	0.226808	0.0147238	0.00112921	0.0546932	0.13402	0.0087003	0.000667248	0.0305968	0.0749745	0.00486718	0.000373276	0.0247163	0.0605649	0.00393174	0.000301535	17.1604	2.72391	1.72391	34.8871	16.8146	3.2094	2.2094	30.7052	0.285804	0.650063	1
29.685	0	6779888	0	14.5058	3.34421	2.34421	25.8537	0	15.8234	2.99364	1.99364	30.1768	0.17	27.4873	3.86427	2.86427	45.3248	0.279	45.087	2.5271	1.5271	96.8694	0.0925593	0.226808	0.0147238	0.00112921	0.0546932	0.13402	0.0087003	0.000667248	0.0305968	0.0749745	0.00486718	0.000373276	0.0247163	0.0605649	0.00393174	0.000301535	17.1604	2.72391	1.72391	34.8871	16.8146	3.2094	2.2094	30.7052	0.285804	0.650063	1
29.8537	0	6779888	0	14.5058	3.34421	2.34421	25.8537	0	15.8234	2.99364	1.99364	30.1768	0.17	27.4873	3.86427	2.86427	45.3248	0.279	45.087	2.5271	1.5271	96.8694	0.0925593	0.226808	0.0147238	0.00112921	0.0546932	0.13402	0.0087003	0.000667248	0.0305968	0.0749745	0.00486718	0.000373276	0.0247163	0.0605649	0.00393174	0.000301535	17.1604	2.72391	1.72391	34.8871	16.8146	3.2094	2.2094	30.7052	0.285804	0.650063	1
30.0223	0	6779888	0	14.5058	3.34421	2.34421	25.8537	0	15.8234	2.99364	1.99364	30.1768	0.17	27.4873	3.86427	2.86427	45.3248	0.279	45.087	2.5271	1.5271	96.8694	0.0925593	0.226808	0.0147238	0.00112921	0.0546932	0.13402	0.0087003	0.000667248	0.0305968	0.0749745	0.00486718	0.000373276	0.0247163	0.0605649	0.00393174	0.000301535	17.1604	2.72391	1.72391	34.8871	16.8146	3.2094	2.2094	30.7052	0.285804	0.650063	1
30.191	0	6779888	0	14.5058	3.34421	2.34421	25.8537	0	15.8234	2.99364	1.99364	30.1768	0.17	27.4873	3.86427	2.86427	45.3248	0.279	45.087	2.5271	1.5271	96.8694	0.0925593	0.226808	0.0147238	0.00112921	0.0546932	0.13402	0.0087003	0.000667248	0.0305968	0.0749745	0.00486718	0.000373276	0.0247163	0.0605649	0.00393174	0.000301535	17.1604	2.72391	1.72391	34.8871	16.8146	3.2094	2.2094	30.7052	0.285804	0.650063	1
30.3596	0	6779888	0	14.5058	3.34421	2.34421	25.8537	0	15.8234	2.99364	1.99364	30.1768	0.17	27.4873	3.86427	2.86427	45.3248	0.279	45.087	2.5271	1.5271	96.8694	0.0925593	0.226808	0.0147238	0.00112921	0.0546932	0.13402	0.0087003	0.000667248	0.0305968	0.0749745	0.00486718	0.000373276	0.0247163	0.0605649	0.00393174	0.000301535	17.1604	2.72391	1.72391	34.8871	16.8146	3.2094	2.2094	30.7052	0.285804	0.650063	1
30.5283	0	6779888	0	14.5058	3.34421	2.34421	25.8537	0	15.8234	2.99364	1.99364	30.1768	0.17	27.4873	3.86427	2.86427	45.3248	0.279	45.087	2.5271	1.5271	96.8694	0.0925593	0.226808	0.0147238	0.00112921	0.0546932	0.13402	0.0087003	0.000667248	0.0305968	0.0749745	0.00486718	0.000373276	0.0247163	0.0605649	0.00393174	0.000301535	17.1604	2.72391	1.72391	34.8871	16.8146	3.2094	2.2094	30.7052	0.285804	0.650063	1
30.697	0	6779888	0	14.5058	3.34421	2.34421	25.8537	0	15.8234	2.99364	1.99364	30.1768	0.17	27.4873	3.86427	2.86427	45.3248	0.279	45.087	2.5271	1.5271	96.8694	0.0925593	0.226808	0.0147238	0.00112921	0.0546932	0.13402	0.0087003	0.000667248	0.0305968	0.0749745	0.00486718	0.000373276	0.0247163	0.0605649	0.00393174	0.000301535	17.1604	2.72391	1.72391	34.8871	16.8146	3.2094	2.2094	30.7052	0.285804	0.650063	1
30.8656	0	6779888	0	14.5058	3.34421	2.34421	25.8537	0	15.8234	2.99364	1.99364	30.1768	0.17	27.4873	3.86427	2.86427	45.3248	0.279	45.087	2.5271	1.5271	96.8694	0.0925593	0.226808	0.0147238	0.00112921	0.0546932	0.13402	0.0087003	0.000667248	0.0305968	0.0749745	0.00486718	0.000373276	0.0247163	0.0605649	0.00393174	0.000301535	17.1604	2.72391	1.72391	34.8871	16.8146	3.2094	2.2094	30.7052	0.285804	0.650063	1
31.0343	0	6779888	0	14.5058	3.34421	2.34421	25.8537	0	15.8234	2.99364	1.99364	30.1768	0.17	27.4873	3.86427	2.86427	45.3248	0.279	45.087	2.5271	1.5271	96.8694	0.0925593	0.226808	0.0147238	0.00112921	0.0546932	0.13402	0.0087003	0.000667248	0.0305968	0.0749745	0.00486718	0.000373276	0.0247163	0.0605649	0.00393174	0.000301535	17.1604	2.72391	1.72391	34.8871	16.8146	3.2094	2.2094	30.7052	0.285804	0.650063	1
31.203	0	6779888	0	14.5058	3.34421	2.34421	25.8537	0	15.8234	2.99364	1.99364	30.1768	0.17	27.4873	3.86427	2.86427	45.3248	0.279	45.087	2.5271	1.5271	96.8694	0.0925593	0.226808	0.0147238	0.00112921	0.0546932	0.13402	0.0087003	0.000667248	0.0305968	0.0749745	0.00486718	0.000373276	0.0247163	0.0605649	0.00393174	0.000301535	17.1604	2.72391	1.72391	34.8871	16.8146	3.2094	2.2094	30.7052	0.285804	0.650063	1
31.3716	0	6779888	0	14.5058	3.34421	2.34421	25.8537	0	15.8234	2.99364	1.99364	30.1768	0.17	27.4873	3.86427	2.86427	45.3248	0.279	45.087	2.5271	1.5271	96.8694	0.0925593	0.226808	0.0147238	0.00112921	0.0546932	0.13402	0.0087003	0.000667248	0.0305968	0.0749745	0.00486718	0.000373276	0.0247163	0.0605649	0.00393174	0.000301535	17.1604	2.72391	1.72391	34.8871	16.8146	3.2094	2.2094	30.7052	0.285804	0.650063	1
31.5403	0	6779888	0	14.5058	3.34421	2.34421	25.8537	0	15.8234	2.99364	1.99364	30.1768	0.17	27.4873	3.86427	2.86427	45.3248	0.279	45.087	2.5271	1.5271	96.8694	0.0925593	0.226808	0.0147238	0.00112921	0.0546932	0.13402	0.0087003	0.000667248	0.0305968	0.0749745	0.00486718	0.000373276	0.0247163	0.0605649	0.00393174	0.000301535	17.1604	2.72391	1.72391	34.8871	16.8146	3.2094	2.2094	30.7052	0.285804	0.650063	1
31.709	0	6779888	0	14.5058	3.34421	2.34421	25.8537	0	15.8234	2.99364	1.99364	30.1768	0.17	27.4873	3.86427	2.86427	45.3248	0.279	45.087	2.5271	1.5271	96.8694	0.0925593	0.226808	0.0147238	0.00112921	0.0546932	0.13402	0.0087003	0.000667248	0.0305968	0.0749745	0.00486718	0.000373276	0.0247163	0.0605649	0.00393174	0.000301535	17.1604	2.72391	1.72391	34.8871	16.8146	3.2094	2.2094	30.7052	0.285804	0.650063	1
31.8776	0	6779888	0	14.5058	3.34421	2.34421	25.8537	0	15.8234	2.99364	1.99364	30.1768	0.17	27.4873	3.86427	2.86427	45.3248	0.279	45.087	2.5271	1.5271	96.8694	0.0925593	0.226808	0.0147238	0.00112921	0.0546932	0.13402	0.0087003	0.000667248	0.0305968	0.0749745	0.00486718	0.000373276	0.0247163	0.0605649	0.00393174	0.000301535	17.1604	2.72391	1.72391	34.8871	16.8146	3.2094	2.2094	30.7052	0.285804	0.650063	1
32.0463	0	6779888	0	14.5058	3.34421	2.34421	25.8537	0	15.8234	2.99364	1.99364	30.1768	0.17	27.4873	3.86427	2.86427	45.3248	0.279	45.087	2.5271	1.5271	96.8694	0.0925593	0.226808	0.0147238	0.00112921	0.0546932	0.13402	0.0087003	0.000667248	0.0305968	0.0749745	0.00486718	0.000373276	0.0247163	0.0605649	0.00393174	0.000301535	17.1604	2.72391	1.72391	34.8871	16.8146	3.2094	2.2094	30.7052	0.285804	0.650063	1
32.215	0	6779888	0	14.5058	3.34421	2.34421	25.8537	0	15.8234	2.99364	1.99364	30.1768	0.17	27.4873	3.86427	2.86427	45.3248	0.279	45.087	2.5271	1.5271	96.8694	0.0925593	0.226808	0.0147238	0.00112921	0.0546932	0.13402	0.0087003	0.000667248	0.0305968	0.0749745	0.00486718	0.000373276	0.0247163	0.0605649	0.00393174	0.000301535	17.1604	2.72391	1.72391	34.8871	16.8146	3.2094	2.2094	30.7052	0.285804	0.650063	1
32.3836	0	6779888	0	14.5058	3.34421	2.34421	25.8537	0	15.8234	2.99364	1.99364	30.1768	0.17	27.4873	3.86427	2.86427	45.3248	0.279	45.087	2.5271	1.5271	96.8694	0.0925593	0.226808	0.0147238	0.00112921	0.0546932	0.13402	0.0087003	0.000667248	0.0305968	0.0749745	0.00486718	0.000373276	0.0247163	0.0605649	0.00393174	0.000301535	17.1604	2.72391	1.72391	34.8871	16.8146	3.2094	2.2094	30.7052	0.285804	0.650063	1
32.5523	0	6779888	0	14.5058	3.34421	2.34421	25.8537	0	15.8234	2.99364	1.99364	30.1768	0.17	27.4873	3.86427	2.86427	45.3248	0.279	45.087	2.5271	1.5271	96.8694	0.0925593	0.226808	0.0147238	0.00112921	0.0546932	0.13402	0.0087003	0.000667248	0.0305968	0.0749745	0.00486718	0.000373276	0.0247163	0.0605649	0.00393174	0.000301535	17.1604	2.72391	1.72391	34.8871	16.8146	3.2094	2.2094	30.7052	0.285804	0.650063	1
32.721	0	6779888	0	14.5058	3.34421	2.34421	25.8537	0	15.8234	2.99364	1.99364	30.1768	0.17	27.4873	3.86427	2.86427	45.3248	0.279	45.087	2.5271	1.5271	96.8694	0.0925593	0.226808	0.0147238	0.00112921	0.0546932	0.13402	0.0087003	0.000667248	0.0305968	0.0749745	0.00486718	0.000373276	0.0247163	0.0605649	0.00393174	0.000301535	17.1604	2.72391	1.72391	34.8871	16.8146	3.2094	2.2094	30.7052	0.285804	0.650063	1
32.8896	0	6779888	0	14.5058	3.34421	2.34421	25.8537	0	15.8234	2.99364	1.99364	30.1768	0.17	27.4873	3.86427	2.86427	45.3248	0.279	45.087	2.5271	1.5271	96.8694	0.0925593	0.226808	0.0147238	0.00112921	0.0546932	0.13402	0.0087003	0.000667248	0.0305968	0.0749745	0.00486718	0.000373276	0.0247163	0.0605649	0.00393174	0.000301535	17.1604	2.72391	1.72391	34.8871	16.8146	3.2094	2.2094	30.7052	0.285804	0.650063	1
33.0583	0	6779888	0	14.5058	3.34421	2.34421	25.8537	0	15.8234	2.99364	1.99364	30.1768	0.17	27.4873	3.86427	2.86427	45.3248	0.279	45.087	2.5271	1.5271	96.8694	0.0925593	0.226808	0.0147238	0.00112921	0.0546932	0.13402	0.0087003	0.000667248	0.0305968	0.0749745	0.00486718	0.000373276	0.0247163	0.0605649	0.00393174	0.000301535	17.1604	2.72391	1.72391	34.8871	16.8146	3.2094	2.2094	30.7052	0.285804	0.650063	1
33.2269	0	6779888	0	14.5058	3.34421	2.34421	25.8537	0	15.8234	2.99364	1.99364	30.1768	0.17	27.4873	3.86427	2.86427	45.3248	0.279	45.087	2.5271	1.5271	96.8694	0.0925593	0.226808	0.0147238	0.00112921	0.0546932	0.13402	0.0087003	0.000667248	0.0305968	0.0749745	0.00486718	0.000373276	0.0247163	0.0605649	0.00393174	0.000301535	17.1604	2.72391	1.72391	34.8871	16.8146	3.2094	2.2094	30.7052	0.285804	0.650063	1
33.3956	0	6779888	0	14.5058	3.34421	2.34421	25.8537	0	15.8234	2.99364	1.99364	30.1768	0.17	27.4873	3.86427	2.86427	45.3248	0.279	45.087	2.5271	1.5271	96.8694	0.0925593	0.226808	0.0147238	0.00112921	0.0546932	0.13402	0.0087003	0.000667248	0.0305968	0.0749745	0.00486718	0.000373276	0.0247163	0.0605649	0.00393174	0.000301535	17.1604	2.72391	1.72391	34.8871	16.8146	3.2094	2.2094	30.7052	0.285804	0.650063	1
33.5643	0	6779888	0	14.5058	3.34421	2.34421	25.8537	0	15.8234	2.99364	1.99364	30.1768	0.17	27.4873	3.86427	2.86427	45.3248	0.279	45.087	2.5271	1.5271	96.8694	0.0925593	0.226808	0.0147238	0.00112921	0.0546932	0.13402	0.0087003	0.000667248	0.0305968	0.0749745	0.00486718	0.000373276	0.0247163	0.0605649	0.00393174	0.000301535	17.1604	2.72391	1.72391	34.8871	16.8146	3.2094	2.2094	30.7052	0.285804	0.650063	1
33.7329	0	6779888	0	14.5058	3.34421	2.34421	25.8537	0	15.8234	2.99364	1.99364	30.1768	0.17	27.4873	3.86427	2.86427	45.3248	0.279	45.087	2.5271	1.5271	96.8694	0.0925593	0.226808	0.0147238	0.00112921	0.0546932	0.13402	0.0087003	0.000667248	0.0305968	0.0749745	0.00486718	0.000373276	0.0247163	0.0605649	0.00393174	0.000301535	17.1604	2.72391	1.72391	34.8871	16.8146	3.2094	2.2094	30.7052	0.285804	0.650063	1
33.9016	0	6779888	0	14.5058	3.34421	2.34421	25.8537	0	15.8234	2.99364	1.99364	30.1768	0.17	27.4873	3.86427	2.86427	45.3248	0.279	45.087	2.5271	1.5271	96.8694	0.0925593	0.226808	0.0147238	0.00112921	0.0546932	0.13402	0.0087003	0.000667248	0.0305968	0.0749745	0.00486718	0.000373276	0.0247163	0.0605649	0.00393174	0.000301535	17.1604	2.72391	1.72391	34.8871	16.8146	3.2094	2.2094	30.7052	0.285804	0.650063	1
34.0703	0	6779888	0	14.5058	3.34421	2.34421	25.8537	0	15.8234	2.99364	1.99364	30.1768	0.17	27.4873	3.86427	2.86427	45.3248	0.279	45.087	2.5271	1.5271	96.8694	0.0925593	0.226808	0.0147238	0.00112921	0.0546932	0.13402	0.0087003	0.000667248	0.0305968	0.0749745	0.00486718	0.000373276	0.0247163	0.0605649	0.00393174	0.000301535	17.1604	2.72391	1.72391	34.8871	16.8146	3.2094	2.2094	30.7052	0.285804	0.650063	1
34.2389	0	6779888	0	14.5058	3.34421	2.34421	25.8537	0	15.8234	2.99364	1.99364	30.1768	0.17	27.4873	3.86427	2.86427	45.3248	0.279	45.087	2.5271	1.5271	96.8694	0.0925593	0.226808	0.0147238	0.00112921	0.0546932	0.13402	0.0087003	0.000667248	0.0305968	0.0749745	0.00486718	0.000373276	0.0247163	0.0605649	0.00393174	0.000301535	17.1604	2.72391	1.72391	34.8871	16.8146	3.2094	2.2094	30.7052	0.285804	0.650063	1
34.4076	0	6779888	0	14.5058	3.34421	2.34421	25.8537	0	15.8234	2.99364	1.99364	30.1768	0.17	27.4873	3.86427	2.86427	45.3248	0.279	45.087	2.5271	1.5271	96.8694	0.0925593	0.226808	0.0147238	0.00112921	0.0546932	0.13402	0.0087003	0.000667248	0.0305968	0.0749745	0.00486718	0.000373276	0.0247163	0.0605649	0.00393174	0.000301535	17.1604	2.72391	1.72391	34.8871	16.8146	3.2094	2.2094	30.7052	0.285804	0.650063	1
34.5763	0	6779888	0	14.5058	3.34421	2.34421	25.8537	0	15.8234	2.99364	1.99364	30.1768	0.17	27.4873	3.86427	2.86427	45.3248	0.279	45.087	2.5271	1.5271	96.8694	0.0925593	0.226808	0.0147238	0.00112921	0.0546932	0.13402	0.0087003	0.000667248	0.0305968	0.0749745	0.00486718	0.000373276	0.0247163	0.0605649	0.00393174	0.000301535	17.1604	2.72391	1.72391	34.8871	16.8146	3.2094	2.2094	30.7052	0.285804	0.650063	1
34.7449	0	6779888	0	14.5058	3.34421	2.34421	25.8537	0	15.8234	2.99364	1.99364	30.1768	0.17	27.4873	3.86427	2.86427	45.3248	0.279	45.087	2.5271	1.5271	96.8694	0.0925593	0.226808	0.0147238	0.00112921	0.0546932	0.13402	0.0087003	0.000667248	0.0305968	0.0749745	0.00486718	0.000373276	0.0247163	0.0605649	0.00393174	0.000301535	17.1604	2.72391	1.72391	34.8871	16.8146	3.2094	2.2094	30.7052	0.285804	0.650063	1
34.9136	0	6779888	0	14.5058	3.34421	2.34421	25.8537	0	15.8234	2.99364	1.99364	30.1768	0.17	27.4873	3.86427	2.86427	45.3248	0.279	45.087	2.5271	1.5271	96.8694	0.0925593	0.226808	0.0147238	0.00112921	0.0546932	0.13402	0.0087003	0.000667248	0.0305968	0.0749745	0.00486718	0.000373276	0.0247163	0.0605649	0.00393174	0.000301535	17.1604	2.72391	1.72391	34.8871	16.8146	3.2094	2.2094	30.7052	0.285804	0.650063	1
35.0823	0	6779888	0	14.5058	3.34421	2.34421	25.8537	0	15.8234	2.99364	1.99364	30.1768	0.17	27.4873	3.86427	2.86427	45.3248	0.279	45.087	2.5271	1.5271	96.8694	0.0925593	0.226808	0.0147238	0.00112921	0.0546932	0.13402	0.0087003	0.000667248	0.0305968	0.0749745	0.00486718	0.000373276	0.0247163	0.0605649	0.00393174	0.000301535	17.1604	2.72391	1.72391	34.8871	16.8146	3.2094	2.2094	30.7052	0.285804	0.650063	1
35.2509	0	6779888	0	14.5058	3.34421	2.34421	25.8537	0	15.8234	2.99364	1.99364	30.1768	0.17	27.4873	3.86427	2.86427	45.3248	0.279	45.087	2.5271	1.5271	96.8694	0.0925593	0.226808	0.0147238	0.00112921	0.0546932	0.13402	0.0087003	0.000667248	0.0305968	0.0749745	0.00486718	0.000373276	0.0247163	0.0605649	0.00393174	0.000301535	17.1604	2.72391	1.72391	34.8871	16.8146	3.2094	2.2094	30.7052	0.285804	0.650063	1
35.4196	0	6779888	0	14.5058	3.34421	2.34421	25.8537	0	15.8234	2.99364	1.99364	30.1768	0.17	27.4873	3.86427	2.86427	45.3248	0.279	45.087	2.5271	1.5271	96.8694	0.0925593	0.226808	0.0147238	0.00112921	0.0546932	0.13402	0.0087003	0.000667248	0.0305968	0.0749745	0.00486718	0.000373276	0.0247163	0.0605649	0.00393174	0.000301535	17.1604	2.72391	1.72391	34.8871	16.8146	3.2094	2.2094	30.7052	0.285804	0.650063	1
35.5883	0	6779888	0	14.5058	3.34421	2.34421	25.8537	0	15.8234	2.99364	1.99364	30.1768	0.17	27.4873	3.86427	2.86427	45.3248	0.279	45.087	2.5271	1.5271	96.8694	0.0925593	0.226808	0.0147238	0.00112921	0.0546932	0.13402	0.0087003	0.000667248	0.0305968	0.0749745	0.00486718	0.000373276	0.0247163	0.0605649	0.00393174	0.000301535	17.1604	2.72391	1.72391	34.8871	16.8146	3.2094	2.2094	30.7052	0.285804	0.650063	1
35.7569	0	6779888	0	14.5058	3.34421	2.34421	25.8537	0	15.8234	2.99364	1.99364	30.1768	0.17	27.4873	3.86427	2.86427	45.3248	0.279	45.087	2.5271	1.5271	96.8694	0.0925593	0.226808	0.0147238	0.00112921	0.0546932	0.13402	0.0087003	0.000667248	0.0305968	0.0749745	0.00486718	0.000373276	0.0247163	0.0605649	0.00393174	0.000301535	17.1604	2.72391	1.72391	34.8871	16.8146	3.2094	2.2094	30.7052	0.285804	0.650063	1
35.9256	0	6779888	0	14.5058	3.34421	2.34421	25.8537	0	15.8234	2.99364	1.99364	30.1768	0.17	27.4873	3.86427	2.86427	45.3248	0.279	45.087	2.5271	1.5271	96.8694	0.0925593	0.226808	0.0147238	0.00112921	0.0546932	0.13402	0.0087003	0.000667248	0.0305968	0.0749745	0.00486718	0.000373276	0.0247163	0.0605649	0.00393174	0.000301535	17.1604	2.72391	1.72391	34.8871	16.8146	3.2094	2.2094	30.7052	0.285804	0.650063	1
36.0942	0	6779888	0	14.5058	3.34421	2.34421	25.8537	0	15.8234	2.99364	1.99364	30.1768	0.17	27.4873	3.86427	2.86427	45.3248	0.279	45.087	2.5271	1.5271	96.8694	0.0925593	0.226808	0.0147238	0.00112921	0.0546932	0.13402	0.0087003	0.000667248	0.0305968	0.0749745	0.00486718	0.000373276	0.0247163	0.0605649	0.00393174	0.000301535	17.1604	2.72391	1.72391	34.8871	16.8146	3.2094	2.2094	30.7052	0.285804	0.650063	1
36.2629	0	6779888	0	14.5058	3.34421	2.34421	25.8537	0	15.8234	2.99364	1.99364	30.1768	0.17	27.4873	3.86427	2.86427	45.3248	0.279	45.087	2.5271	1.5271	96.8694	0.0925593	0.226808	0.0147238	0.00112921	0.0546932	0.13402	0.0087003	0.000667248	0.0305968	0.0749745	0.00486718	0.000373276	0.0247163	0.0605649	0.00393174	0.000301535	17.1604	2.72391	1.72391	34.8871	16.8146	3.2094	2.2094	30.7052	0.285804	0.650063	1
36.4316	0	6779888	0	14.5058	3.34421	2.34421	25.8537	0	15.8234	2.99364	1.99364	30.1768	0.17	27.4873	3.86427	2.86427	45.3248	0.279	45.087	2.5271	1.5271	96.8694	0.0925593	0.226808	0.0147238	0.00112921	0.0546932	0.13402	0.0087003	0.000667248	0.0305968	0.0749745	0.00486718	0.000373276	0.0247163	0.0605649	0.00393174	0.000301535	17.1604	2.72391	1.72391	34.8871	16.8146	3.2094	2.2094	30.7052	0.285804	0.650063	1
36.6002	0	6779888	0	14.5058	3.34421	2.34421	25.8537	0	15.8234	2.99364	1.99364	30.1768	0.17	27.4873	3.86427	2.86427	45.3248	0.279	45.087	2.5271	1.5271	96.8694	0.0925593	0.226808	0.0147238	0.00112921	0.0546932	0.13402	0.0087003	0.000667248	0.0305968	0.0749745	0.00486718	0.000373276	0.0247163	0.0605649	0.00393174	0.000301535	17.1604	2.72391	1.72391	34.8871	16.8146	3.2094	2.2094	30.7052	0.285804	0.650063	1
36.7689	0	6779888	0	14.5058	3.34421	2.34421	25.8537	0	15.8234	2.99364	1.99364	30.1768	0.17	27.4873	3.86427	2.86427	45.3248	0.279	45.087	2.5271	1.5271	96.8694	0.0925593	0.226808	0.0147238	0.00112921	0.0546932	0.13402	0.0087003	0.000667248	0.0305968	0.0749745	0.00486718	0.000373276	0.0247163	0.0605649	0.00393174	0.000301535	17.1604	2.72391	1.72391	34.8871	16.8146	3.2094	2.2094	30.7052	0.285804	0.650063	1
36.9376	0	6779888	0	14.5058	3.34421	2.34421	25.8537	0	15.8234	2.99364	1.99364	30.1768	0.17	27.4873	3.86427	2.86427	45.3248	0.279	45.087	2.5271	1.5271	96.8694	0.0925593	0.226808	0.0147238	0.00112921	0.0546932	0.13402	0.0087003	0.000667248	0.0305968	0.0749745	0.00486718	0.000373276	0.0247163	0.0605649	0.00393174	0.000301535	17.1604	2.72391	1.72391	34.8871	16.8146	3.2094	2.2094	30.7052	0.285804	0.650063	1
37.1062	0	6779888	0	14.5058	3.34421	2.34421	25.8537	0	15.8234	2.99364	1.99364	30.1768	0.17	27.4873	3.86427	2.86427	45.3248	0.279	45.087	2.5271	1.5271	96.8694	0.0925593	0.226808	0.0147238	0.00112921	0.0546932	0.13402	0.0087003	0.000667248	0.0305968	0.0749745	0.00486718	0.000373276	0.0247163	0.0605649	0.00393174	0.000301535	17.1604	2.72391	1.72391	34.8871	16.8146	3.2094	2.2094	30.7052	0.285804	0.650063	1
37.2749	0	6779888	0	14.5058	3.34421	2.34421	25.8537	0	15.8234	2.99364	1.99364	30.1768	0.17	27.4873	3.86427	2.86427	45.3248	0.279	45.087	2.5271	1.5271	96.8694	0.0925593	0.226808	0.0147238	0.00112921	0.0546932	0.13402	0.0087003	0.000667248	0.0305968	0.0749745	0.00486718	0.000373276	0.0247163	0.0605649	0.00393174	0.000301535	17.1604	2.72391	1.72391	34.8871	16.8146	3.2094	2.2094	30.7052	0.285804	0.650063	1
37.4436	0	6779888	0	14.5058	3.34421	2.34421	25.8537	0	15.8234	2.99364	1.99364	30.1768	0.17	27.4873	3.86427	2.86427	45.3248	0.279	45.087	2.5271	1.5271	96.8694	0.0925593	0.226808	0.0147238	0.00112921	0.0546932	0.13402	0.0087003	0.000667248	0.0305968	0.0749745	0.00486718	0.000373276	0.0247163	0.0605649	0.00393174	0.000301535	17.1604	2.72391	1.72391	34.8871	16.8146	3.2094	2.2094	30.7052	0.285804	0.650063	1
37.6122	0	6779888	0	14.5058	3.34421	2.34421	25.8537	0	15.8234	2.99364	1.99364	30.1768	0.17	27.4873	3.86427	2.86427	45.3248	0.279	45.087	2.5271	1.5271	96.8694	0.0925593	0.226808	0.0147238	0.00112921	0.0546932	0.13402	0.0087003	0.000667248	0.0305968	0.0749745	0.00486718	0.000373276	0.0247163	0.0605649	0.00393174	0.000301535	17.1604	2.72391	1.72391	34.8871	16.8146	3.2094	2.2094	30.7052	0.285804	0.650063	1
37.7809	0	6779888	0	14.5058	3.34421	2.34421	25.8537	0	15.8234	2.99364	1.99364	30.1768	0.17	27.4873	3.86427	2.86427	45.3248	0.279	45.087	2.5271	1.5271	96.8694	0.0925593	0.226808	0.0147238	0.00112921	0.0546932	0.13402	0.0087003	0.000667248	0.0305968	0.0749745	0.00486718	0.000373276	0.0247163	0.0605649	0.00393174	0.000301535	17.1604	2.72391	1.72391	34.8871	16.8146	3.2094	2.2094	30.7052	0.285804	0.650063	1
37.9496	0	6779888	0	14.5058	3.34421	2.34421	25.8537	0	15.8234	2.99364	1.99364	30.1768	0.17	27.4873	3.86427	2.86427	45.3248	0.279	45.087	2.5271	1.5271	96.8694	0.0925593	0.226808	0.0147238	0.00112921	0.0546932	0.13402	0.0087003	0.000667248	0.0305968	0.0749745	0.00486718	0.000373276	0.0247163	0.0605649	0.00393174	0.000301535	17.1604	2.72391	1.72391	34.8871	16.8146	3.2094	2.2094	30.7052	0.285804	0.650063	1
38.1182	0	6779888	0	14.5058	3.34421	2.34421	25.8537	0	15.8234	2.99364	1.99364	30.1768	0.17	27.4873	3.86427	2.86427	45.3248	0.279	45.087	2.5271	1.5271	96.8694	0.0925593	0.226808	0.0147238	0.00112921	0.0546932	0.13402	0.0087003	0.000667248	0.0305968	0.0749745	0.00486718	0.000373276	0.0247163	0.0605649	0.00393174	0.000301535	17.1604	2.72391	1.72391	34.8871	16.8146	3.2094	2.2094	30.7052	0.285804	0.650063	1
38.2869	0	6779888	0	14.5058	3.34421	2.34421	25.8537	0	15.8234	2.99364	1.99364	30.1768	0.17	27.4873	3.86427	2.86427	45.3248	0.279	45.087	2.5271	1.5271	96.8694	0.0925593	0.226808	0.0147238	0.00112921	0.0546932	0.13402	0.0087003	0.000667248	0.0305968	0.0749745	0.00486718	0.000373276	0.0247163	0.0605649	0.00393174	0.000301535	17.1604	2.72391	1.72391	34.8871	16.8146	3.2094	2.2094	30.7052	0.285804	0.650063	1
38.4556	0	6779888	0	14.5058	3.34421	2.34421	25.8537	0	15.8234	2.99364	1.99364	30.1768	0.17	27.4873	3.86427	2.86427	45.3248	0.279	45.087	2.5271	1.5271	96.8694	0.0925593	0.226808	0.0147238	0.00112921	0.0546932	0.13402	0.0087003	0.000667248	0.0305968	0.0749745	0.00486718	0.000373276	0.0247163	0.0605649	0.00393174	0.000301535	17.1604	2.72391	1.72391	34.8871	16.8146	3.2094	2.2094	30.7052	0.285804	0.650063	1
38.6242	0	6779888	0	14.5058	3.34421	2.34421	25.8537	0	15.8234	2.99364	1.99364	30.1768	0.17	27.4873	3.86427	2.86427	45.3248	0.279	45.087	2.5271	1.5271	96.8694	0.0925593	0.226808	0.0147238	0.00112921	0.0546932	0.13402	0.0087003	0.000667248	0.0305968	0.0749745	0.00486718	0.000373276	0.0247163	0.0605649	0.00393174	0.000301535	17.1604	2.72391	1.72391	34.8871	16.8146	3.2094	2.2094	30.7052	0.285804	0.650063	1
38.7929	0	6779888	0	14.5058	3.34421	2.34421	25.8537	0	15.8234	2.99364	1.99364	30.1768	0.17	27.4873	3.86427	2.86427	45.3248	0.279	45.087	2.5271	1.5271	96.8694	0.0925593	0.226808	0.0147238	0.00112921	0.0546932	0.13402	0.0087003	0.000667248	0.0305968	0.0749745	0.00486718	0.000373276	0.0247163	0.0605649	0.00393174	0.000301535	17.1604	2.72391	1.72391	34.8871	16.8146	3.2094	2.2094	30.7052	0.285804	0.650063	1
38.9615	0	6779888	0	14.5058	3.34421	2.34421	25.8537	0	15.8234	2.99364	1.99364	30.1768	0.17	27.4873	3.86427	2.86427	45.3248	0.279	45.087	2.5271	1.5271	96.8694	0.0925593	0.226808	0.0147238	0.00112921	0.0546932	0.13402	0.0087003	0.000667248	0.0305968	0.0749745	0.00486718	0.000373276	0.0247163	0.0605649	0.00393174	0.000301535	17.1604	2.72391	1.72391	34.8871	16.8146	3.2094	2.2094	30.7052	0.285804	0.650063	1
39.1302	0	6779888	0	14.5058	3.34421	2.34421	25.8537	0	15.8234	2.99364	1.99364	30.1768	0.17	27.4873	3.86427	2.86427	45.3248	0.279	45.087	2.5271	1.5271	96.8694	0.0925593	0.226808	0.0147238	0.00112921	0.0546932	0.13402	0.0087003	0.000667248	0.0305968	0.0749745	0.00486718	0.000373276	0.0247163	0.0605649	0.00393174	0.000301535	17.1604	2.72391	1.72391	34.8871	16.8146	3.2094	2.2094	30.7052	0.285804	0.650063	1
39.2989	0	6779888	0	14.5058	3.34421	2.34421	25.8537	0	15.8234	2.99364	1.99364	30.1768	0.17	27.4873	3.86427	2.86427	45.3248	0.279	45.087	2.5271	1.5271	96.8694	0.0925593	0.226808	0.0147238	0.00112921	0.0546932	0.13402	0.0087003	0.000667248	0.0305968	0.0749745	0.00486718	0.000373276	0.0247163	0.0605649	0.00393174	0.000301535	17.1604	2.72391	1.72391	34.8871	16.8146	3.2094	2.2094	30.7052	0.285804	0.650063	1
39.4675	0	6779888	0	14.5058	3.34421	2.34421	25.8537	0	15.8234	2.99364	1.99364	30.1768	0.17	27.4873	3.86427	2.86427	45.3248	0.279	45.087	2.5271	1.5271	96.8694	0.0925593	0.226808	0.0147238	0.00112921	0.0546932	0.13402	0.0087003	0.000667248	0.0305968	0.0749745	0.00486718	0.000373276	0.0247163	0.0605649	0.00393174	0.000301535	17.1604	2.72391	1.72391	34.8871	16.8146	3.2094	2.2094	30.7052	0.285804	0.650063	1
39.6362	0	6779888	0	14.5058	3.34421	2.34421	25.8537	0	15.8234	2.99364	1.99364	30.1768	0.17	27.4873	3.86427	2.86427	45.3248	0.279	45.087	2.5271	1.5271	96.8694	0.0925593	0.226808	0.0147238	0.00112921	0.0546932	0.13402	0.0087003	0.000667248	0.0305968	0.0749745	0.00486718	0.000373276	0.0247163	0.0605649	0.00393174	0.000301535	17.1604	2.72391	1.72391	34.8871	16.8146	3.2094	2.2094	30.7052	0.285804	0.650063	1
39.8049	0	6779888	0	14.5058	3.34421	2.34421	25.8537	0	15.8234	2.99364	1.99364	30.1768	0.17	27.4873	3.86427	2.86427	45.3248	0.279	45.087	2.5271	1.5271	96.8694	0.0925593	0.226808	0.0147238	0.00112921	0.0546932	0.13402	0.0087003	0.000667248	0.0305968	0.0749745	0.00486718	0.000373276	0.0247163	0.0605649	0.00393174	0.000301535	17.1604	2.72391	1.72391	34.8871	16.8146	3.2094	2.2094	30.7052	0.285804	0.650063	1
39.9735	0	6779888	0	14.5058	3.34421	2.34421	25.8537	0	15.8234	2.99364	1.99364	30.1768	0.17	27.4873	3.86427	2.86427	45.3248	0.279	45.087	2.5271	1.5271	96.8694	0.0925593	0.226808	0.0147238	0.00112921	0.0546932	0.13402	0.0087003	0.000667248	0.0305968	0.0749745	0.00486718	0.000373276	0.0247163	0.0605649	0.00393174	0.000301535	17.1604	2.72391	1.72391	34.8871	16.8146	3.2094	2.2094	30.7052	0.285804	0.650063	1
40.1422	0	6779888	0	14.5058	3.34421	2.34421	25.8537	0	15.8234	2.99364	1.99364	30.1768	0.17	27.4873	3.86427	2.86427	45.3248	0.279	45.087	2.5271	1.5271	96.8694	0.0925593	0.226808	0.0147238	0.00112921	0.0546932	0.13402	0.0087003	0.000667248	0.0305968	0.0749745	0.00486718	0.000373276	0.0247163	0.0605649	0.00393174	0.000301535	17.1604	2.72391	1.72391	34.8871	16.8146	3.2094	2.2094	30.7052	0.285804	0.650063	1
40.3109	0	6779888	0	14.5058	3.34421	2.34421	25.8537	0	15.8234	2.99364	1.99364	30.1768	0.17	27.4873	3.86427	2.86427	45.3248	0.279	45.087	2.5271	1.5271	96.8694	0.0925593	0.226808	0.0147238	0.00112921	0.0546932	0.13402	0.0087003	0.000667248	0.0305968	0.0749745	0.00486718	0.000373276	0.0247163	0.0605649	0.00393174	0.000301535	17.1604	2.72391	1.72391	34.8871	16.8146	3.2094	2.2094	30.7052	0.285804	0.650063	1
40.4795	0	6779888	0	14.5058	3.34421	2.34421	25.8537	0	15.8234	2.99364	1.99364	30.1768	0.17	27.4873	3.86427	2.86427	45.3248	0.279	45.087	2.5271	1.5271	96.8694	0.0925593	0.226808	0.0147238	0.00112921	0.0546932	0.13402	0.0087003	0.000667248	0.0305968	0.0749745	0.00486718	0.000373276	0.0247163	0.0605649	0.00393174	0.000301535	17.1604	2.72391	1.72391	34.8871	16.8146	3.2094	2.2094	30.7052	0.285804	0.650063	1
40.6482	0	6779888	0	14.5058	3.34421	2.34421	25.8537	0	15.8234	2.99364	1.99364	30.1768	0.17	27.4873	3.86427	2.86427	45.3248	0.279	45.087	2.5271	1.5271	96.8694	0.0925593	0.226808	0.0147238	0.00112921	0.0546932	0.13402	0.0087003	0.000667248	0.0305968	0.0749745	0.00486718	0.000373276	0.0247163	0.0605649	0.00393174	0.000301535	17.1604	2.72391	1.72391	34.8871	16.8146	3.2094	2.2094	30.7052	0.285804	0.650063	1
40.8169	0	6779888	0	14.5058	3.34421	2.34421	25.8537	0	15.8234	2.99364	1.99364	30.1768	0.17	27.4873	3.86427	2.86427	45.3248	0.279	45.087	2.5271	1.5271	96.8694	0.0925593	0.226808	0.0147238	0.00112921	0.0546932	0.13402	0.0087003	0.000667248	0.0305968	0.0749745	0.00486718	0.000373276	0.0247163	0.0605649	0.00393174	0.000301535	17.1604	2.72391	1.72391	34.8871	16.8146	3.2094	2.2094	30.7052	0.285804	0.650063	1
40.9855	0	6779888	0	14.5058	3.34421	2.34421	25.8537	0	15.8234	2.99364	1.99364	30.1768	0.17	27.4873	3.86427	2.86427	45.3248	0.279	45.087	2.5271	1.5271	96.8694	0.0925593	0.226808	0.0147238	0.00112921	0.0546932	0.13402	0.0087003	0.000667248	0.0305968	0.0749745	0.00486718	0.000373276	0.0247163	0.0605649	0.00393174	0.000301535	17.1604	2.72391	1.72391	34.8871	16.8146	3.2094	2.2094	30.7052	0.285804	0.650063	1
41.1542	0	6779888	0	14.5058	3.34421	2.34421	25.8537	0	15.8234	2.99364	1.99364	30.1768	0.17	27.4873	3.86427	2.86427	45.3248	0.279	45.087	2.5271	1.5271	96.8694	0.0925593	0.226808	0.0147238	0.00112921	0.0546932	0.13402	0.0087003	0.000667248	0.0305968	0.0749745	0.00486718	0.000373276	0.0247163	0.0605649	0.00393174	0.000301535	17.1604	2.72391	1.72391	34.8871	16.8146	3.2094	2.2094	30.7052	0.285804	0.650063	1
41.3229	0	6779888	0	14.5058	3.34421	2.34421	25.8537	0	15.8234	2.99364	1.99364	30.1768	0.17	27.4873	3.86427	2.86427	45.3248	0.279	45.087	2.5271	1.5271	96.8694	0.0925593	0.226808	0.0147238	0.00112921	0.0546932	0.13402	0.0087003	0.000667248	0.0305968	0.0749745	0.00486718	0.000373276	0.0247163	0.0605649	0.00393174	0.000301535	17.1604	2.72391	1.72391	34.8871	16.8146	3.2094	2.2094	30.7052	0.285804	0.650063	1
41.4915	0	6779888	0	14.5058	3.34421	2.34421	25.8537	0	15.8234	2.99364	1.99364	30.1768	0.17	27.4873	3.86427	2.86427	45.3248	0.279	45.087	2.5271	1.5271	96.8694	0.0925593	0.226808	0.0147238	0.00112921	0.0546932	0.13402	0.0087003	0.000667248	0.0305968	0.0749745	0.00486718	0.000373276	0.0247163	0.0605649	0.00393174	0.000301535	17.1604	2.72391	1.72391	34.8871	16.8146	3.2094	2.2094	30.7052	0.285804	0.650063	1
41.6602	0	6779888	0	14.5058	3.34421	2.34421	25.8537	0	15.8234	2.99364	1.99364	30.1768	0.17	27.4873	3.86427	2.86427	45.3248	0.279	45.087	2.5271	1.5271	96.8694	0.0925593	0.226808	0.0147238	0.00112921	0.0546932	0.13402	0.0087003	0.000667248	0.0305968	0.0749745	0.00486718	0.000373276	0.0247163	0.0605649	0.00393174	0.000301535	17.1604	2.72391	1.72391	34.8871	16.8146	3.2094	2.2094	30.7052	0.285804	0.650063	1
41.8288	0	6779888	0	14.5058	3.34421	2.34421	25.8537	0	15.8234	2.99364	1.99364	30.1768	0.17	27.4873	3.86427	2.86427	45.3248	0.279	45.087	2.5271	1.5271	96.8694	0.0925593	0.226808	0.0147238	0.00112921	0.0546932	0.13402	0.0087003	0.000667248	0.0305968	0.0749745	0.00486718	0.000373276	0.0247163	0.0605649	0.00393174	0.000301535	17.1604	2.72391	1.72391	34.8871	16.8146	3.2094	2.2094	30.7052	0.285804	0.650063	1
41.9975	0	6779888	0	14.5058	3.34421	2.34421	25.8537	0	15.8234	2.99364	1.99364	30.1768	0.17	27.4873	3.86427	2.86427	45.3248	0.279	45.087	2.5271	1.5271	96.8694	0.0925593	0.226808	0.0147238	0.00112921	0.0546932	0.13402	0.0087003	0.000667248	0.0305968	0.0749745	0.00486718	0.000373276	0.0247163	0.0605649	0.00393174	0.000301535	17.1604	2.72391	1.72391	34.8871	16.8146	3.2094	2.2094	30.7052	0.285804	0.650063	1
42.1662	0	6779888	0	14.5058	3.34421	2.34421	25.8537	0	15.8234	2.99364	1.99364	30.1768	0.17	27.4873	3.86427	2.86427	45.3248	0.279	45.087	2.5271	1.5271	96.8694	0.0925593	0.226808	0.0147238	0.00112921	0.0546932	0.13402	0.0087003	0.000667248	0.0305968	0.0749745	0.00486718	0.000373276	0.0247163	0.0605649	0.00393174	0.000301535	17.1604	2.72391	1.72391	34.8871	16.8146	3.2094	2.2094	30.7052	0.285804	0.650063	1
42.3348	0	6779888	0	14.5058	3.34421	2.34421	25.8537	0	15.8234	2.99364	1.99364	30.1768	0.17	27.4873	3.86427	2.86427	45.3248	0.279	45.087	2.5271	1.5271	96.8694	0.0925593	0.226808	0.0147238	0.00112921	0.0546932	0.13402	0.0087003	0.000667248	0.0305968	0.0749745	0.00486718	0.000373276	0.0247163	0.0605649	0.00393174	0.000301535	17.1604	2.72391	1.72391	34.8871	16.8146	3.2094	2.2094	30.7052	0.285804	0.650063	1
42.5035	0	6779888	0	14.5058	3.34421	2.34421	25.8537	0	15.8234	2.99364	1.99364	30.1768	0.17	27.4873	3.86427	2.86427	45.3248	0.279	45.087	2.5271	1.5271	96.8694	0.0925593	0.226808	0.0147238	0.00112921	0.0546932	0.13402	0.0087003	0.000667248	0.0305968	0.0749745	0.00486718	0.000373276	0.0247163	0.0605649	0.00393174	0.000301535	17.1604	2.72391	1.72391	34.8871	16.8146	3.2094	2.2094	30.7052	0.285804	0.650063	1
42.6722	0	6779888	0	14.5058	3.34421	2.34421	25.8537	0	15.8234	2.99364	1.99364	30.1768	0.17	27.4873	3.86427	2.86427	45.3248	0.279	45.087	2.5271	1.5271	96.8694	0.0925593	0.226808	0.0147238	0.00112921	0.0546932	0.13402	0.0087003	0.000667248	0.0305968	0.0749745	0.00486718	0.000373276	0.0247163	0.0605649	0.00393174	0.000301535	17.1604	2.72391	1.72391	34.8871	16.8146	3.2094	2.2094	30.7052	0.285804	0.650063	1
42.8408	0	6779888	0	14.5058	3.34421	2.34421	25.8537	0	15.8234	2.99364	1.99364	30.1768	0.17	27.4873	3.86427	2.86427	45.3248	0.279	45.087	2.5271	1.5271	96.8694	0.0925593	0.226808	0.0147238	0.00112921	0.0546932	0.13402	0.0087003	0.000667248	0.0305968	0.0749745	0.00486718	0.000373276	0.0247163	0.0605649	0.00393174	0.000301535	17.1604	2.72391	1.72391	34.8871	16.8146	3.2094	2.2094	30.7052	0.285804	0.650063	1
43.0095	0	6779888	0	14.5058	3.34421	2.34421	25.8537	0	15.8234	2.99364	1.99364	30.1768	0.17	27.4873	3.86427	2.86427	45.3248	0.279	45.087	2.5271	1.5271	96.8694	0.0925593	0.226808	0.0147238	0.00112921	0.0546932	0.13402	0.0087003	0.000667248	0.0305968	0.0749745	0.00486718	0.000373276	0.0247163	0.0605649	0.00393174	0.000301535	17.1604	2.72391	1.72391	34.8871	16.8146	3.2094	2.2094	30.7052	0.285804	0.650063	1
43.1782	0	6779888	0	14.5058	3.34421	2.34421	25.8537	0	15.8234	2.99364	1.99364	30.1768	0.17	27.4873	3.86427	2.86427	45.3248	0.279	45.087	2.5271	1.5271	96.8694	0.0925593	0.226808	0.0147238	0.00112921	0.0546932	0.13402	0.0087003	0.000667248	0.0305968	0.0749745	0.00486718	0.000373276	0.0247163	0.0605649	0.00393174	0.000301535	17.1604	2.72391	1.72391	34.8871	16.8146	3.2094	2.2094	30.7052	0.285804	0.650063	1
43.3468	0	6779888	0	14.5058	3.34421	2.34421	25.8537	0	15.8234	2.99364	1.99364	30.1768	0.17	27.4873	3.86427	2.86427	45.3248	0.279	45.087	2.5271	1.5271	96.8694	0.0925593	0.226808	0.0147238	0.00112921	0.0546932	0.13402	0.0087003	0.000667248	0.0305968	0.0749745	0.00486718	0.000373276	0.0247163	0.0605649	0.00393174	0.000301535	17.1604	2.72391	1.72391	34.8871	16.8146	3.2094	2.2094	30.7052	0.285804	0.650063	1
43.5155	0	6779888	0	14.5058	3.34421	2.34421	25.8537	0	15.8234	2.99364	1.99364	30.1768	0.17	27.4873	3.86427	2.86427	45.3248	0.279	45.087	2.5271	1.5271	96.8694	0.0925593	0.226808	0.0147238	0.00112921	0.0546932	0.13402	0.0087003	0.000667248	0.0305968	0.0749745	0.00486718	0.000373276	0.0247163	0.0605649	0.00393174	0.000301535	17.1604	2.72391	1.72391	34.8871	16.8146	3.2094	2.2094	30.7052	0.285804	0.650063	1
43.6842	0	6779888	0	14.5058	3.34421	2.34421	25.8537	0	15.8234	2.99364	1.99364	30.1768	0.17	27.4873	3.86427	2.86427	45.3248	0.279	45.087	2.5271	1.5271	96.8694	0.0925593	0.226808	0.0147238	0.00112921	0.0546932	0.13402	0.0087003	0.000667248	0.0305968	0.0749745	0.00486718	0.000373276	0.0247163	0.0605649	0.00393174	0.000301535	17.1604	2.72391	1.72391	34.8871	16.8146	3.2094	2.2094	30.7052	0.285804	0.650063	1
43.8528	0	6779888	0	14.5058	3.34421	2.34421	25.8537	0	15.8234	2.99364	1.99364	30.1768	0.17	27.4873	3.86427	2.86427	45.3248	0.279	45.087	2.5271	1.5271	96.8694	0.0925593	0.226808	0.0147238	0.00112921	0.0546932	0.13402	0.0087003	0.000667248	0.0305968	0.0749745	0.00486718	0.000373276	0.0247163	0.0605649	0.00393174	0.000301535	17.1604	2.72391	1.72391	34.8871	16.8146	3.2094	2.2094	30.7052	0.285804	0.650063	1
44.0215	0	6779888	0	14.5058	3.34421	2.34421	25.8537	0	15.8234	2.99364	1.99364	30.1768	0.17	27.4873	3.86427	2.86427	45.3248	0.279	45.087	2.5271	1.5271	96.8694	0.0925593	0.226808	0.0147238	0.00112921	0.0546932	0.13402	0.0087003	0.000667248	0.0305968	0.0749745	0.00486718	0.000373276	0.0247163	0.0605649	0.00393174	0.000301535	17.1604	2.72391	1.72391	34.8871	16.8146	3.2094	2.2094	30.7052	0.285804	0.650063	1
44.1902	0	6779888	0	14.5058	3.34421	2.34421	25.8537	0	15.8234	2.99364	1.99364	30.1768	0.17	27.4873	3.86427	2.86427	45.3248	0.279	45.087	2.5271	1.5271	96.8694	0.0925593	0.226808	0.0147238	0.00112921	0.0546932	0.13402	0.0087003	0.000667248	0.0305968	0.0749745	0.00486718	0.000373276	0.0247163	0.0605649	0.00393174	0.000301535	17.1604	2.72391	1.72391	34.8871	16.8146	3.2094	2.2094	30.7052	0.285804	0.650063	1
44.3588	0	6779888	0	14.5058	3.34421	2.34421	25.8537	0	15.8234	2.99364	1.99364	30.1768	0.17	27.4873	3.86427	2.86427	45.3248	0.279	45.087	2.5271	1.5271	96.8694	0.0925593	0.226808	0.0147238	0.00112921	0.0546932	0.13402	0.0087003	0.000667248	0.0305968	0.0749745	0.00486718	0.000373276	0.0247163	0.0605649	0.00393174	0.000301535	17.1604	2.72391	1.72391	34.8871	16.8146	3.2094	2.2094	30.7052	0.285804	0.650063	1
44.5275	0	6779888	0	14.5058	3.34421	2.34421	25.8537	0	15.8234	2.99364	1.99364	30.1768	0.17	27.4873	3.86427	2.86427	45.3248	0.279	45.087	2.5271	1.5271	96.8694	0.0925593	0.226808	0.0147238	0.00112921	0.0546932	0.13402	0.0087003	0.000667248	0.0305968	0.0749745	0.00486718	0.000373276	0.0247163	0.0605649	0.00393174	0.000301535	17.1604	2.72391	1.72391	34.8871	16.8146	3.2094	2.2094	30.7052	0.285804	0.650063	1
44.6961	0	6779888	0	14.5058	3.34421	2.34421	25.8537	0	15.8234	2.99364	1.99364	30.1768	0.17	27.4873	3.86427	2.86427	45.3248	0.279	45.087	2.5271	1.5271	96.8694	0.0925593	0.226808	0.0147238	0.00112921	0.0546932	0.13402	0.0087003	0.000667248	0.0305968	0.0749745	0.00486718	0.000373276	0.0247163	0.0605649	0.00393174	0.000301535	17.1604	2.72391	1.72391	34.8871	16.8146	3.2094	2.2094	30.7052	0.285804	0.650063	1
44.8648	0	6779888	0	14.5058	3.34421	2.34421	25.8537	0	15.8234	2.99364	1.99364	30.1768	0.17	27.4873	3.86427	2.86427	45.3248	0.279	45.087	2.5271	1.5271	96.8694	0.0925593	0.226808	0.0147238	0.00112921	0.0546932	0.13402	0.0087003	0.000667248	0.0305968	0.0749745	0.00486718	0.000373276	0.0247163	0.0605649	0.00393174	0.000301535	17.1604	2.72391	1.72391	34.8871	16.8146	3.2094	2.2094	30.7052	0.285804	0.650063	1
45.0335	0	6779888	0	14.5058	3.34421	2.34421	25.8537	0	15.8234	2.99364	1.99364	30.1768	0.17	27.4873	3.86427	2.86427	45.3248	0.279	45.087	2.5271	1.5271	96.8694	0.0925593	0.226808	0.0147238	0.00112921	0.0546932	0.13402	0.0087003	0.000667248	0.0305968	0.0749745	0.00486718	0.000373276	0.0247163	0.0605649	0.00393174	0.000301535	17.1604	2.72391	1.72391	34.8871	16.8146	3.2094	2.2094	30.7052	0.285804	0.650063	1
45.2021	0	6779888	0	14.5058	3.34421	2.34421	25.8537	0	15.8234	2.99364	1.99364	30.1768	0.17	27.4873	3.86427	2.86427	45.3248	0.279	45.087	2.5271	1.5271	96.8694	0.0925593	0.226808	0.0147238	0.00112921	0.0546932	0.13402	0.0087003	0.000667248	0.0305968	0.0749745	0.00486718	0.000373276	0.0247163	0.0605649	0.00393174	0.000301535	17.1604	2.72391	1.72391	34.8871	16.8146	3.2094	2.2094	30.7052	0.285804	0.650063	1
45.3708	0	6779888	0	14.5058	3.34421	2.34421	25.8537	0	15.8234	2.99364	1.99364	30.1768	0.17	27.4873	3.86427	2.86427	45.3248	0.279	45.087	2.5271	1.5271	96.8694	0.0925593	0.226808	0.0147238	0.00112921	0.0546932	0.13402	0.0087003	0.000667248	0.0305968	0.0749745	0.00486718	0.000373276	0.0247163	0.0605649	0.00393174	0.000301535	17.1604	2.72391	1.72391	34.8871	16.8146	3.2094	2.2094	30.7052	0.285804	0.650063	1
45.5395	0	6779888	0	14.5058	3.34421	2.34421	25.8537	0	15.8234	2.99364	1.99364	30.1768	0.17	27.4873	3.86427	2.86427	45.3248	0.279	45.087	2.5271	1.5271	96.8694	0.0925593	0.226808	0.0147238	0.00112921	0.0546932	0.13402	0.0087003	0.000667248	0.0305968	0.0749745	0.00486718	0.000373276	0.0247163	0.0605649	0.00393174	0.000301535	17.1604	2.72391	1.72391	34.8871	16.8146	3.2094	2.2094	30.7052	0.285804	0.650063	1
45.7081	0	6779888	0	14.5058	3.34421	2.34421	25.8537	0	15.8234	2.99364	1.99364	30.1768	0.17	27.4873	3.86427	2.86427	45.3248	0.279	45.087	2.5271	1.5271	96.8694	0.0925593	0.226808	0.0147238	0.00112921	0.0546932	0.13402	0.0087003	0.000667248	0.0305968	0.0749745	0.00486718	0.000373276	0.0247163	0.0605649	0.00393174	0.000301535	17.1604	2.72391	1.72391	34.8871	16.8146	3.2094	2.2094	30.7052	0.285804	0.650063	1
45.8768	0	6779888	0	14.5058	3.34421	2.34421	25.8537	0	15.8234	2.99364	1.99364	30.1768	0.17	27.4873	3.86427	2.86427	45.3248	0.279	45.087	2.5271	1.5271	96.8694	0.0925593	0.226808	0.0147238	0.00112921	0.0546932	0.13402	0.0087003	0.000667248	0.0305968	0.0749745	0.00486718	0.000373276	0.0247163	0.0605649	0.00393174	0.000301535	17.1604	2.72391	1.72391	34.8871	16.8146	3.2094	2.2094	30.7052	0.285804	0.650063	1
46.0455	0	6779888	0	14.5058	3.34421	2.34421	25.8537	0	15.8234	2.99364	1.99364	30.1768	0.17	27.4873	3.86427	2.86427	45.3248	0.279	45.087	2.5271	1.5271	96.8694	0.0925593	0.226808	0.0147238	0.00112921	0.0546932	0.13402	0.0087003	0.000667248	0.0305968	0.0749745	0.00486718	0.000373276	0.0247163	0.0605649	0.00393174	0.000301535	17.1604	2.72391	1.72391	34.8871	16.8146	3.2094	2.2094	30.7052	0.285804	0.650063	1
46.2141	0	6779888	0	14.5058	3.34421	2.34421	25.8537	0	15.8234	2.99364	1.99364	30.1768	0.17	27.4873	3.86427	2.86427	45.3248	0.279	45.087	2.5271	1.5271	96.8694	0.0925593	0.226808	0.0147238	0.00112921	0.0546932	0.13402	0.0087003	0.000667248	0.0305968	0.0749745	0.00486718	0.000373276	0.0247163	0.0605649	0.00393174	0.000301535	17.1604	2.72391	1.72391	34.8871	16.8146	3.2094	2.2094	30.7052	0.285804	0.650063	1
46.3828	0	6779888	0	14.5058	3.34421	2.34421	25.8537	0	15.8234	2.99364	1.99364	30.1768	0.17	27.4873	3.86427	2.86427	45.3248	0.279	45.087	2.5271	1.5271	96.8694	0.0925593	0.226808	0.0147238	0.00112921	0.0546932	0.13402	0.0087003	0.000667248	0.0305968	0.0749745	0.00486718	0.000373276	0.0247163	0.0605649	0.00393174	0.000301535	17.1604	2.72391	1.72391	34.8871	16.8146	3.2094	2.2094	30.7052	0.285804	0.650063	1
46.5515	0	6779888	0	14.5058	3.34421	2.34421	25.8537	0	15.8234	2.99364	1.99364	30.1768	0.17	27.4873	3.86427	2.86427	45.3248	0.279	45.087	2.5271	1.5271	96.8694	0.0925593	0.226808	0.0147238	0.00112921	0.0546932	0.13402	0.0087003	0.000667248	0.0305968	0.0749745	0.00486718	0.000373276	0.0247163	0.0605649	0.00393174	0.000301535	17.1604	2.72391	1.72391	34.8871	16.8146	3.2094	2.2094	30.7052	0.285804	0.650063	1
46.7201	0	6779888	0	14.5058	3.34421	2.34421	25.8537	0	15.8234	2.99364	1.99364	30.1768	0.17	27.4873	3.86427	2.86427	45.3248	0.279	45.087	2.5271	1.5271	96.8694	0.0925593	0.226808	0.0147238	0.00112921	0.0546932	0.13402	0.0087003	0.000667248	0.0305968	0.0749745	0.00486718	0.000373276	0.0247163	0.0605649	0.00393174	0.000301535	17.1604	2.72391	1.72391	34.8871	16.8146	3.2094	2.2094	30.7052	0.285804	0.650063	1
46.8888	0	6779888	0	14.5058	3.34421	2.34421	25.8537	0	15.8234	2.99364	1.99364	30.1768	0.17	27.4873	3.86427	2.86427	45.3248	0.279	45.087	2.5271	1.5271	96.8694	0.0925593	0.226808	0.0147238	0.00112921	0.0546932	0.13402	0.0087003	0.000667248	0.0305968	0.0749745	0.00486718	0.000373276	0.0247163	0.0605649	0.00393174	0.000301535	17.1604	2.72391	1.72391	34.8871	16.8146	3.2094	2.2094	30.7052	0.285804	0.650063	1
47.0575	0	6779888	0	14.5058	3.34421	2.34421	25.8537	0	15.8234	2.99364	1.99364	30.1768	0.17	27.4873	3.86427	2.86427	45.3248	0.279	45.087	2.5271	1.5271	96.8694	0.0925593	0.226808	0.0147238	0.00112921	0.0546932	0.13402	0.0087003	0.000667248	0.0305968	0.0749745	0.00486718	0.000373276	0.0247163	0.0605649	0.00393174	0.000301535	17.1604	2.72391	1.72391	34.8871	16.8146	3.2094	2.2094	30.7052	0.285804	0.650063	1
47.2261	0	6779888	0	14.5058	3.34421	2.34421	25.8537	0	15.8234	2.99364	1.99364	30.1768	0.17	27.4873	3.86427	2.86427	45.3248	0.279	45.087	2.5271	1.5271	96.8694	0.0925593	0.226808	0.0147238	0.00112921	0.0546932	0.13402	0.0087003	0.000667248	0.0305968	0.0749745	0.00486718	0.000373276	0.0247163	0.0605649	0.00393174	0.000301535	17.1604	2.72391	1.72391	34.8871	16.8146	3.2094	2.2094	30.7052	0.285804	0.650063	1
47.3948	0	6779888	0	14.5058	3.34421	2.34421	25.8537	0	15.8234	2.99364	1.99364	30.1768	0.17	27.4873	3.86427	2.86427	45.3248	0.279	45.087	2.5271	1.5271	96.8694	0.0925593	0.226808	0.0147238	0.00112921	0.0546932	0.13402	0.0087003	0.000667248	0.0305968	0.0749745	0.00486718	0.000373276	0.0247163	0.0605649	0.00393174	0.000301535	17.1604	2.72391	1.72391	34.8871	16.8146	3.2094	2.2094	30.7052	0.285804	0.650063	1
47.5634	0	6779888	0	14.5058	3.34421	2.34421	25.8537	0	15.8234	2.99364	1.99364	30.1768	0.17	27.4873	3.86427	2.86427	45.3248	0.279	45.087	2.5271	1.5271	96.8694	0.0925593	0.226808	0.0147238	0.00112921	0.0546932	0.13402	0.0087003	0.000667248	0.0305968	0.0749745	0.00486718	0.000373276	0.0247163	0.0605649	0.00393174	0.000301535	17.1604	2.72391	1.72391	34.8871	16.8146	3.2094	2.2094	30.7052	0.285804	0.650063	1
47.7321	0	6779888	0	14.5058	3.34421	2.34421	25.8537	0	15.8234	2.99364	1.99364	30.1768	0.17	27.4873	3.86427	2.86427	45.3248	0.279	45.087	2.5271	1.5271	96.8694	0.0925593	0.226808	0.0147238	0.00112921	0.0546932	0.13402	0.0087003	0.000667248	0.0305968	0.0749745	0.00486718	0.000373276	0.0247163	0.0605649	0.00393174	0.000301535	17.1604	2.72391	1.72391	34.8871	16.8146	3.2094	2.2094	30.7052	0.285804	0.650063	1
47.9008	0	6779888	0	14.5058	3.34421	2.34421	25.8537	0	15.8234	2.99364	1.99364	30.1768	0.17	27.4873	3.86427	2.86427	45.3248	0.279	45.087	2.5271	1.5271	96.8694	0.0925593	0.226808	0.0147238	0.00112921	0.0546932	0.13402	0.0087003	0.000667248	0.0305968	0.0749745	0.00486718	0.000373276	0.0247163	0.0605649	0.00393174	0.000301535	17.1604	2.72391	1.72391	34.8871	16.8146	3.2094	2.2094	30.7052	0.285804	0.650063	1
48.0694	0	6779888	0	14.5058	3.34421	2.34421	25.8537	0	15.8234	2.99364	1.99364	30.1768	0.17	27.4873	3.86427	2.86427	45.3248	0.279	45.087	2.5271	1.5271	96.8694	0.0925593	0.226808	0.0147238	0.00112921	0.0546932	0.13402	0.0087003	0.000667248	0.0305968	0.0749745	0.00486718	0.000373276	0.0247163	0.0605649	0.00393174	0.000301535	17.1604	2.72391	1.72391	34.8871	16.8146	3.2094	2.2094	30.7052	0.285804	0.650063	1
48.2381	0	6779888	0	14.5058	3.34421	2.34421	25.8537	0	15.8234	2.99364	1.99364	30.1768	0.17	27.4873	3.86427	2.86427	45.3248	0.279	45.087	2.5271	1.5271	96.8694	0.0925593	0.226808	0.0147238	0.00112921	0.0546932	0.13402	0.0087003	0.000667248	0.0305968	0.0749745	0.00486718	0.000373276	0.0247163	0.0605649	0.00393174	0.000301535	17.1604	2.72391	1.72391	34.8871	16.8146	3.2094	2.2094	30.7052	0.285804	0.650063	1
48.4068	0	6779888	0	14.5058	3.34421	2.34421	25.8537	0	15.8234	2.99364	1.99364	30.1768	0.17	27.4873	3.86427	2.86427	45.3248	0.279	45.087	2.5271	1.5271	96.8694	0.0925593	0.226808	0.0147238	0.00112921	0.0546932	0.13402	0.0087003	0.000667248	0.0305968	0.0749745	0.00486718	0.000373276	0.0247163	0.0605649	0.00393174	0.000301535	17.1604	2.72391	1.72391	34.8871	16.8146	3.2094	2.2094	30.7052	0.285804	0.650063	1
48.5754	0	6779888	0	14.5058	3.34421	2.34421	25.8537	0	15.8234	2.99364	1.99364	30.1768	0.17	27.4873	3.86427	2.86427	45.3248	0.279	45.087	2.5271	1.5271	96.8694	0.0925593	0.226808	0.0147238	0.00112921	0.0546932	0.13402	0.0087003	0.000667248	0.0305968	0.0749745	0.00486718	0.000373276	0.0247163	0.0605649	0.00393174	0.000301535	17.1604	2.72391	1.72391	34.8871	16.8146	3.2094	2.2094	30.7052	0.285804	0.650063	1
48.7441	0	6779888	0	14.5058	3.34421	2.34421	25.8537	0	15.8234	2.99364	1.99364	30.1768	0.17	27.4873	3.86427	2.86427	45.3248	0.279	45.087	2.5271	1.5271	96.8694	0.0925593	0.226808	0.0147238	0.00112921	0.0546932	0.13402	0.0087003	0.000667248	0.0305968	0.0749745	0.00486718	0.000373276	0.0247163	0.0605649	0.00393174	0.000301535	17.1604	2.72391	1.72391	34.8871	16.8146	3.2094	2.2094	30.7052	0.285804	0.650063	1
48.9128	0	6779888	0	14.5058	3.34421	2.34421	25.8537	0	15.8234	2.99364	1.99364	30.1768	0.17	27.4873	3.86427	2.86427	45.3248	0.279	45.087	2.5271	1.5271	96.8694	0.0925593	0.226808	0.0147238	0.00112921	0.0546932	0.13402	0.0087003	0.000667248	0.0305968	0.0749745	0.00486718	0.000373276	0.0247163	0.0605649	0.00393174	0.000301535	17.1604	2.72391	1.72391	34.8871	16.8146	3.2094	2.2094	30.7052	0.285804	0.650063	1
49.0814	0	6779888	0	14.5058	3.34421	2.34421	25.8537	0	15.8234	2.99364	1.99364	30.1768	0.17	27.4873	3.86427	2.86427	45.3248	0.279	45.087	2.5271	1.5271	96.8694	0.0925593	0.226808	0.0147238	0.00112921	0.0546932	0.13402	0.0087003	0.000667248	0.0305968	0.0749745	0.00486718	0.000373276	0.0247163	0.0605649	0.00393174	0.000301535	17.1604	2.72391	1.72391	34.8871	16.8146	3.2094	2.2094	30.7052	0.285804	0.650063	1
49.2501	0	6779888	0	14.5058	3.34421	2.34421	25.8537	0	15.8234	2.99364	1.99364	30.1768	0.17	27.4873	3.86427	2.86427	45.3248	0.279	45.087	2.5271	1.5271	96.8694	0.0925593	0.226808	0.0147238	0.00112921	0.0546932	0.13402	0.0087003	0.000667248	0.0305968	0.0749745	0.00486718	0.000373276	0.0247163	0.0605649	0.00393174	0.000301535	17.1604	2.72391	1.72391	34.8871	16.8146	3.2094	2.2094	30.7052	0.285804	0.650063	1
49.4188	0	6779888	0	14.5058	3.34421	2.34421	25.8537	0	15.8234	2.99364	1.99364	30.1768	0.17	27.4873	3.86427	2.86427	45.3248	0.279	45.087	2.5271	1.5271	96.8694	0.0925593	0.226808	0.0147238	0.00112921	0.0546932	0.13402	0.0087003	0.000667248	0.0305968	0.0749745	0.00486718	0.000373276	0.0247163	0.0605649	0.00393174	0.000301535	17.1604	2.72391	1.72391	34.8871	16.8146	3.2094	2.2094	30.7052	0.285804	0.650063	1
49.5874	0	6779888	0	14.5058	3.34421	2.34421	25.8537	0	15.8234	2.99364	1.99364	30.1768	0.17	27.4873	3.86427	2.86427	45.3248	0.279	45.087	2.5271	1.5271	96.8694	0.0925593	0.226808	0.0147238	0.00112921	0.0546932	0.13402	0.0087003	0.000667248	0.0305968	0.0749745	0.00486718	0.000373276	0.0247163	0.0605649	0.00393174	0.000301535	17.1604	2.72391	1.72391	34.8871	16.8146	3.2094	2.2094	30.7052	0.285804	0.650063	1
49.7561	0	6779888	0	14.5058	3.34421	2.34421	25.8537	0	15.8234	2.99364	1.99364	30.1768	0.17	27.4873	3.86427	2.86427	45.3248	0.279	45.087	2.5271	1.5271	96.8694	0.0925593	0.226808	0.0147238	0.00112921	0.0546932	0.13402	0.0087003	0.000667248	0.0305968	0.0749745	0.00486718	0.000373276	0.0247163	0.0605649	0.00393174	0.000301535	17.1604	2.72391	1.72391	34.8871	16.8146	3.2094	2.2094	30.7052	0.285804	0.650063	1
49.9248	0	6779888	0	14.5058	3.34421	2.34421	25.8537	0	15.8234	2.99364	1.99364	30.1768	0.17	27.4873	3.86427	2.86427	45.3248	0.279	45.087	2.5271	1.5271	96.8694	0.0925593	0.226808	0.0147238	0.00112921	0.0546932	0.13402	0.0087003	0.000667248	0.0305968	0.0749745	0.00486718	0.000373276	0.0247163	0.0605649	0.00393174	0.000301535	17.1604	2.72391	1.72391	34.8871	16.8146	3.2094	2.2094	30.7052	0.285804	0.650063	1
50.0934	0	6779888	0	14.5058	3.34421	2.34421	25.8537	0	15.8234	2.99364	1.99364	30.1768	0.17	27.4873	3.86427	2.86427	45.3248	0.279	45.087	2.5271	1.5271	96.8694	0.0925593	0.226808	0.0147238	0.00112921	0.0546932	0.13402	0.0087003	0.000667248	0.0305968	0.0749745	0.00486718	0.000373276	0.0247163	0.0605649	0.00393174	0.000301535	17.1604	2.72391	1.72391	34.8871	16.8146	3.2094	2.2094	30.7052	0.285804	0.650063	1
50.2621	0	6779888	0	14.5058	3.34421	2.34421	25.8537	0	15.8234	2.99364	1.99364	30.1768	0.17	27.4873	3.86427	2.86427	45.3248	0.279	45.087	2.5271	1.5271	96.8694	0.0925593	0.226808	0.0147238	0.00112921	0.0546932	0.13402	0.0087003	0.000667248	0.0305968	0.0749745	0.00486718	0.000373276	0.0247163	0.0605649	0.00393174	0.000301535	17.1604	2.72391	1.72391	34.8871	16.8146	3.2094	2.2094	30.7052	0.285804	0.650063	1
50.4307	0	6779888	0	14.5058	3.34421	2.34421	25.8537	0	15.8234	2.99364	1.99364	30.1768	0.17	27.4873	3.86427	2.86427	45.3248	0.279	45.087	2.5271	1.5271	96.8694	0.0925593	0.226808	0.0147238	0.00112921	0.0546932	0.13402	0.0087003	0.000667248	0.0305968	0.0749745	0.00486718	0.000373276	0.0247163	0.0605649	0.00393174	0.000301535	17.1604	2.72391	1.72391	34.8871	16.8146	3.2094	2.2094	30.7052	0.285804	0.650063	1
50.5994	0	6779888	0	14.5058	3.34421	2.34421	25.8537	0	15.8234	2.99364	1.99364	30.1768	0.17	27.4873	3.86427	2.86427	45.3248	0.279	45.087	2.5271	1.5271	96.8694	0.0925593	0.226808	0.0147238	0.00112921	0.0546932	0.13402	0.0087003	0.000667248	0.0305968	0.0749745	0.00486718	0.000373276	0.0247163	0.0605649	0.00393174	0.000301535	17.1604	2.72391	1.72391	34.8871	16.8146	3.2094	2.2094	30.7052	0.285804	0.650063	1
50.7681	0	6779888	0	14.5058	3.34421	2.34421	25.8537	0	15.8234	2.99364	1.99364	30.1768	0.17	27.4873	3.86427	2.86427	45.3248	0.279	45.087	2.5271	1.5271	96.8694	0.0925593	0.226808	0.0147238	0.00112921	0.0546932	0.13402	0.0087003	0.000667248	0.0305968	0.0749745	0.00486718	0.000373276	0.0247163	0.0605649	0.00393174	0.000301535	17.1604	2.72391	1.72391	34.8871	16.8146	3.2094	2.2094	30.7052	0.285804	0.650063	1
50.9367	0	6779888	0	14.5058	3.34421	2.34421	25.8537	0	15.8234	2.99364	1.99364	30.1768	0.17	27.4873	3.86427	2.86427	45.3248	0.279	45.087	2.5271	1.5271	96.8694	0.0925593	0.226808	0.0147238	0.00112921	0.0546932	0.13402	0.0087003	0.000667248	0.0305968	0.0749745	0.00486718	0.000373276	0.0247163	0.0605649	0.00393174	0.000301535	17.1604	2.72391	1.72391	34.8871	16.8146	3.2094	2.2094	30.7052	0.285804	0.650063	1
51.1054	0	6779888	0	14.5058	3.34421	2.34421	25.8537	0	15.8234	2.99364	1.99364	30.1768	0.17	27.4873	3.86427	2.86427	45.3248	0.279	45.087	2.5271	1.5271	96.8694	0.0925593	0.226808	0.0147238	0.00112921	0.0546932	0.13402	0.0087003	0.000667248	0.0305968	0.0749745	0.00486718	0.000373276	0.0247163	0.0605649	0.00393174	0.000301535	17.1604	2.72391	1.72391	34.8871	16.8146	3.2094	2.2094	30.7052	0.285804	0.650063	1
51.2741	0	6779888	0	14.5058	3.34421	2.34421	25.8537	0	15.8234	2.99364	1.99364	30.1768	0.17	27.4873	3.86427	2.86427	45.3248	0.279	45.087	2.5271	1.5271	96.8694	0.0925593	0.226808	0.0147238	0.00112921	0.0546932	0.13402	0.0087003	0.000667248	0.0305968	0.0749745	0.00486718	0.000373276	0.0247163	0.0605649	0.00393174	0.000301535	17.1604	2.72391	1.72391	34.8871	16.8146	3.2094	2.2094	30.7052	0.285804	0.650063	1
51.4427	0	6779888	0	14.5058	3.34421	2.34421	25.8537	0	15.8234	2.99364	1.99364	30.1768	0.17	27.4873	3.86427	2.86427	45.3248	0.279	45.087	2.5271	1.5271	96.8694	0.0925593	0.226808	0.0147238	0.00112921	0.0546932	0.13402	0.0087003	0.000667248	0.0305968	0.0749745	0.00486718	0.000373276	0.0247163	0.0605649	0.00393174	0.000301535	17.1604	2.72391	1.72391	34.8871	16.8146	3.2094	2.2094	30.7052	0.285804	0.650063	1
51.6114	0	6779888	0	14.5058	3.34421	2.34421	25.8537	0	15.8234	2.99364	1.99364	30.1768	0.17	27.4873	3.86427	2.86427	45.3248	0.279	45.087	2.5271	1.5271	96.8694	0.0925593	0.226808	0.0147238	0.00112921	0.0546932	0.13402	0.0087003	0.000667248	0.0305968	0.0749745	0.00486718	0.000373276	0.0247163	0.0605649	0.00393174	0.000301535	17.1604	2.72391	1.72391	34.8871	16.8146	3.2094	2.2094	30.7052	0.285804	0.650063	1
51.7801	0	6779888	0	14.5058	3.34421	2.34421	25.8537	0	15.8234	2.99364	1.99364	30.1768	0.17	27.4873	3.86427	2.86427	45.3248	0.279	45.087	2.5271	1.5271	96.8694	0.0925593	0.226808	0.0147238	0.00112921	0.0546932	0.13402	0.0087003	0.000667248	0.0305968	0.0749745	0.00486718	0.000373276	0.0247163	0.0605649	0.00393174	0.000301535	17.1604	2.72391	1.72391	34.8871	16.8146	3.2094	2.2094	30.7052	0.285804	0.650063	1
51.9487	0	6779888	0	14.5058	3.34421	2.34421	25.8537	0	15.8234	2.99364	1.99364	30.1768	0.17	27.4873	3.86427	2.86427	45.3248	0.279	45.087	2.5271	1.5271	96.8694	0.0925593	0.226808	0.0147238	0.00112921	0.0546932	0.13402	0.0087003	0.000667248	0.0305968	0.0749745	0.00486718	0.000373276	0.0247163	0.0605649	0.00393174	0.000301535	17.1604	2.72391	1.72391	34.8871	16.8146	3.2094	2.2094	30.7052	0.285804	0.650063	1
52.1174	0	6779888	0	14.5058	3.34421	2.34421	25.8537	0	15.8234	2.99364	1.99364	30.1768	0.17	27.4873	3.86427	2.86427	45.3248	0.279	45.087	2.5271	1.5271	96.8694	0.0925593	0.226808	0.0147238	0.00112921	0.0546932	0.13402	0.0087003	0.000667248	0.0305968	0.0749745	0.00486718	0.000373276	0.0247163	0.0605649	0.00393174	0.000301535	17.1604	2.72391	1.72391	34.8871	16.8146	3.2094	2.2094	30.7052	0.285804	0.650063	1
52.2861	0	6779888	0	14.5058	3.34421	2.34421	25.8537	0	15.8234	2.99364	1.99364	30.1768	0.17	27.4873	3.86427	2.86427	45.3248	0.279	45.087	2.5271	1.5271	96.8694	0.0925593	0.226808	0.0147238	0.00112921	0.0546932	0.13402	0.0087003	0.000667248	0.0305968	0.0749745	0.00486718	0.000373276	0.0247163	0.0605649	0.00393174	0.000301535	17.1604	2.72391	1.72391	34.8871	16.8146	3.2094	2.2094	30.7052	0.285804	0.650063	1
52.4547	0	6779888	0	14.5058	3.34421	2.34421	25.8537	0	15.8234	2.99364	1.99364	30.1768	0.17	27.4873	3.86427	2.86427	45.3248	0.279	45.087	2.5271	1.5271	96.8694	0.0925593	0.226808	0.0147238	0.00112921	0.0546932	0.13402	0.0087003	0.000667248	0.0305968	0.0749745	0.00486718	0.000373276	0.0247163	0.0605649	0.00393174	0.000301535	17.1604	2.72391	1.72391	34.8871	16.8146	3.2094	2.2094	30.7052	0.285804	0.650063	1
52.6234	0	6779888	0	14.5058	3.34421	2.34421	25.8537	0	15.8234	2.99364	1.99364	30.1768	0.17	27.4873	3.86427	2.86427	45.3248	0.279	45.087	2.5271	1.5271	96.8694	0.0925593	0.226808	0.0147238	0.00112921	0.0546932	0.13402	0.0087003	0.000667248	0.0305968	0.0749745	0.00486718	0.000373276	0.0247163	0.0605649	0.00393174	0.000301535	17.1604	2.72391	1.72391	34.8871	16.8146	3.2094	2.2094	30.7052	0.285804	0.650063	1
52.7921	0	6779888	0	14.5058	3.34421	2.34421	25.8537	0	15.8234	2.99364	1.99364	30.1768	0.17	27.4873	3.86427	2.86427	45.3248	0.279	45.087	2.5271	1.5271	96.8694	0.0925593	0.226808	0.0147238	0.00112921	0.0546932	0.13402	0.0087003	0.000667248	0.0305968	0.0749745	0.00486718	0.000373276	0.0247163	0.0605649	0.00393174	0.000301535	17.1604	2.72391	1.72391	34.8871	16.8146	3.2094	2.2094	30.7052	0.285804	0.650063	1
52.9607	0	6779888	0	14.5058	3.34421	2.34421	25.8537	0	15.8234	2.99364	1.99364	30.1768	0.17	27.4873	3.86427	2.86427	45.3248	0.279	45.087	2.5271	1.5271	96.8694	0.0925593	0.226808	0.0147238	0.00112921	0.0546932	0.13402	0.0087003	0.000667248	0.0305968	0.0749745	0.00486718	0.000373276	0.0247163	0.0605649	0.00393174	0.000301535	17.1604	2.72391	1.72391	34.8871	16.8146	3.2094	2.2094	30.7052	0.285804	0.650063	1
53.1294	0	6779888	0	14.5058	3.34421	2.34421	25.8537	0	15.8234	2.99364	1.99364	30.1768	0.17	27.4873	3.86427	2.86427	45.3248	0.279	45.087	2.5271	1.5271	96.8694	0.0925593	0.226808	0.0147238	0.00112921	0.0546932	0.13402	0.0087003	0.000667248	0.0305968	0.0749745	0.00486718	0.000373276	0.0247163	0.0605649	0.00393174	0.000301535	17.1604	2.72391	1.72391	34.8871	16.8146	3.2094	2.2094	30.7052	0.285804	0.650063	1
53.298	0	6779888	0	14.5058	3.34421	2.34421	25.8537	0	15.8234	2.99364	1.99364	30.1768	0.17	27.4873	3.86427	2.86427	45.3248	0.279	45.087	2.5271	1.5271	96.8694	0.0925593	0.226808	0.0147238	0.00112921	0.0546932	0.13402	0.0087003	0.000667248	0.0305968	0.0749745	0.00486718	0.000373276	0.0247163	0.0605649	0.00393174	0.000301535	17.1604	2.72391	1.72391	34.8871	16.8146	3.2094	2.2094	30.7052	0.285804	0.650063	1
53.4667	0	6779888	0	14.5058	3.34421	2.34421	25.8537	0	15.8234	2.99364	1.99364	30.1768	0.17	27.4873	3.86427	2.86427	45.3248	0.279	45.087	2.5271	1.5271	96.8694	0.0925593	0.226808	0.0147238	0.00112921	0.0546932	0.13402	0.0087003	0.000667248	0.0305968	0.0749745	0.00486718	0.000373276	0.0247163	0.0605649	0.00393174	0.000301535	17.1604	2.72391	1.72391	34.8871	16.8146	3.2094	2.2094	30.7052	0.285804	0.650063	1
53.6354	0	6779888	0	14.5058	3.34421	2.34421	25.8537	0	15.8234	2.99364	1.99364	30.1768	0.17	27.4873	3.86427	2.86427	45.3248	0.279	45.087	2.5271	1.5271	96.8694	0.0925593	0.226808	0.0147238	0.00112921	0.0546932	0.13402	0.0087003	0.000667248	0.0305968	0.0749745	0.00486718	0.000373276	0.0247163	0.0605649	0.00393174	0.000301535	17.1604	2.72391	1.72391	34.8871	16.8146	3.2094	2.2094	30.7052	0.285804	0.650063	1
53.804	0	6779888	0	14.5058	3.34421	2.34421	25.8537	0	15.8234	2.99364	1.99364	30.1768	0.17	27.4873	3.86427	2.86427	45.3248	0.279	45.087	2.5271	1.5271	96.8694	0.0925593	0.226808	0.0147238	0.00112921	0.0546932	0.13402	0.0087003	0.000667248	0.0305968	0.0749745	0.00486718	0.000373276	0.0247163	0.0605649	0.00393174	0.000301535	17.1604	2.72391	1.72391	34.8871	16.8146	3.2094	2.2094	30.7052	0.285804	0.650063	1
53.9727	0	6779888	0	14.5058	3.34421	2.34421	25.8537	0	15.8234	2.99364	1.99364	30.1768	0.17	27.4873	3.86427	2.86427	45.3248	0.279	45.087	2.5271	1.5271	96.8694	0.0925593	0.226808	0.0147238	0.00112921	0.0546932	0.13402	0.0087003	0.000667248	0.0305968	0.0749745	0.00486718	0.000373276	0.0247163	0.0605649	0.00393174	0.000301535	17.1604	2.72391	1.72391	34.8871	16.8146	3.2094	2.2094	30.7052	0.285804	0.650063	1
54.1414	0	6779888	0	14.5058	3.34421	2.34421	25.8537	0	15.8234	2.99364	1.99364	30.1768	0.17	27.4873	3.86427	2.86427	45.3248	0.279	45.087	2.5271	1.5271	96.8694	0.0925593	0.226808	0.0147238	0.00112921	0.0546932	0.13402	0.0087003	0.000667248	0.0305968	0.0749745	0.00486718	0.000373276	0.0247163	0.0605649	0.00393174	0.000301535	17.1604	2.72391	1.72391	34.8871	16.8146	3.2094	2.2094	30.7052	0.285804	0.650063	1
54.31	0	6779888	0	14.5058	3.34421	2.34421	25.8537	0	15.8234	2.99364	1.99364	30.1768	0.17	27.4873	3.86427	2.86427	45.3248	0.279	45.087	2.5271	1.5271	96.8694	0.0925593	0.226808	0.0147238	0.00112921	0.0546932	0.13402	0.0087003	0.000667248	0.0305968	0.0749745	0.00486718	0.000373276	0.0247163	0.0605649	0.00393174	0.000301535	17.1604	2.72391	1.72391	34.8871	16.8146	3.2094	2.2094	30.7052	0.285804	0.650063	1
54.4787	0	6779888	0	14.5058	3.34421	2.34421	25.8537	0	15.8234	2.99364	1.99364	30.1768	0.17	27.4873	3.86427	2.86427	45.3248	0.279	45.087	2.5271	1.5271	96.8694	0.0925593	0.226808	0.0147238	0.00112921	0.0546932	0.13402	0.0087003	0.000667248	0.0305968	0.0749745	0.00486718	0.000373276	0.0247163	0.0605649	0.00393174	0.000301535	17.1604	2.72391	1.72391	34.8871	16.8146	3.2094	2.2094	30.7052	0.285804	0.650063	1
54.6474	0	6779888	0	14.5058	3.34421	2.34421	25.8537	0	15.8234	2.99364	1.99364	30.1768	0.17	27.4873	3.86427	2.86427	45.3248	0.279	45.087	2.5271	1.5271	96.8694	0.0925593	0.226808	0.0147238	0.00112921	0.0546932	0.13402	0.0087003	0.000667248	0.0305968	0.0749745	0.00486718	0.000373276	0.0247163	0.0605649	0.00393174	0.000301535	17.1604	2.72391	1.72391	34.8871	16.8146	3.2094	2.2094	30.7052	0.285804	0.650063	1
54.816	0	6779888	0	14.5058	3.34421	2.34421	25.8537	0	15.8234	2.99364	1.99364	30.1768	0.17	27.4873	3.86427	2.86427	45.3248	0.279	45.087	2.5271	1.5271	96.8694	0.0925593	0.226808	0.0147238	0.00112921	0.0546932	0.13402	0.0087003	0.000667248	0.0305968	0.0749745	0.00486718	0.000373276	0.0247163	0.0605649	0.00393174	0.000301535	17.1604	2.72391	1.72391	34.8871	16.8146	3.2094	2.2094	30.7052	0.285804	0.650063	1
54.9847	0	6779888	0	14.5058	3.34421	2.34421	25.8537	0	15.8234	2.99364	1.99364	30.1768	0.17	27.4873	3.86427	2.86427	45.3248	0.279	45.087	2.5271	1.5271	96.8694	0.0925593	0.226808	0.0147238	0.00112921	0.0546932	0.13402	0.0087003	0.000667248	0.0305968	0.0749745	0.00486718	0.000373276	0.0247163	0.0605649	0.00393174	0.000301535	17.1604	2.72391	1.72391	34.8871	16.8146	3.2094	2.2094	30.7052	0.285804	0.650063	1
55.1534	0	6779888	0	14.5058	3.34421	2.34421	25.8537	0	15.8234	2.99364	1.99364	30.1768	0.17	27.4873	3.86427	2.86427	45.3248	0.279	45.087	2.5271	1.5271	96.8694	0.0925593	0.226808	0.0147238	0.00112921	0.0546932	0.13402	0.0087003	0.000667248	0.0305968	0.0749745	0.00486718	0.000373276	0.0247163	0.0605649	0.00393174	0.000301535	17.1604	2.72391	1.72391	34.8871	16.8146	3.2094	2.2094	30.7052	0.285804	0.650063	1
55.322	0	6779888	0	14.5058	3.34421	2.34421	25.8537	0	15.8234	2.99364	1.99364	30.1768	0.17	27.4873	3.86427	2.86427	45.3248	0.279	45.087	2.5271	1.5271	96.8694	0.0925593	0.226808	0.0147238	0.00112921	0.0546932	0.13402	0.0087003	0.000667248	0.0305968	0.0749745	0.00486718	0.000373276	0.0247163	0.0605649	0.00393174	0.000301535	17.1604	2.72391	1.72391	34.8871	16.8146	3.2094	2.2094	30.7052	0.285804	0.650063	1
55.4907	0	6779888	0	14.5058	3.34421	2.34421	25.8537	0	15.8234	2.99364	1.99364	30.1768	0.17	27.4873	3.86427	2.86427	45.3248	0.279	45.087	2.5271	1.5271	96.8694	0.0925593	0.226808	0.0147238	0.00112921	0.0546932	0.13402	0.0087003	0.000667248	0.0305968	0.0749745	0.00486718	0.000373276	0.0247163	0.0605649	0.00393174	0.000301535	17.1604	2.72391	1.72391	34.8871	16.8146	3.2094	2.2094	30.7052	0.285804	0.650063	1
55.6594	0	6779888	0	14.5058	3.34421	2.34421	25.8537	0	15.8234	2.99364	1.99364	30.1768	0.17	27.4873	3.86427	2.86427	45.3248	0.279	45.087	2.5271	1.5271	96.8694	0.0925593	0.226808	0.0147238	0.00112921	0.0546932	0.13402	0.0087003	0.000667248	0.0305968	0.0749745	0.00486718	0.000373276	0.0247163	0.0605649	0.00393174	0.000301535	17.1604	2.72391	1.72391	34.8871	16.8146	3.2094	2.2094	30.7052	0.285804	0.650063	1
55.828	0	6779888	0	14.5058	3.34421	2.34421	25.8537	0	15.8234	2.99364	1.99364	30.1768	0.17	27.4873	3.86427	2.86427	45.3248	0.279	45.087	2.5271	1.5271	96.8694	0.0925593	0.226808	0.0147238	0.00112921	0.0546932	0.13402	0.0087003	0.000667248	0.0305968	0.0749745	0.00486718	0.000373276	0.0247163	0.0605649	0.00393174	0.000301535	17.1604	2.72391	1.72391	34.8871	16.8146	3.2094	2.2094	30.7052	0.285804	0.650063	1
55.9967	0	6779888	0	14.5058	3.34421	2.34421	25.8537	0	15.8234	2.99364	1.99364	30.1768	0.17	27.4873	3.86427	2.86427	45.3248	0.279	45.087	2.5271	1.5271	96.8694	0.0925593	0.226808	0.0147238	0.00112921	0.0546932	0.13402	0.0087003	0.000667248	0.0305968	0.0749745	0.00486718	0.000373276	0.0247163	0.0605649	0.00393174	0.000301535	17.1604	2.72391	1.72391	34.8871	16.8146	3.2094	2.2094	30.7052	0.285804	0.650063	1
56.1653	1.81796e-09	6779888	0	14.5058	3.34421	2.34421	25.8537	0	15.8234	2.99364	1.99364	30.1768	0.17	27.4873	3.86427	2.86427	45.3248	0.279	45.087	2.5271	1.5271	96.8694	0.0925593	0.226808	0.0147238	0.00112921	0.0546932	0.13402	0.0087003	0.000667248	0.0305968	0.0749745	0.00486718	0.000373276	0.0247163	0.0605649	0.00393174	0.000301535	17.1604	2.72391	1.72391	34.8871	16.8146	3.2094	2.2094	30.7052	0.285804	0.650063	1
56.334	1.81796e-09	6779888	0	14.5058	3.34421	2.34421	25.8537	0	15.8234	2.99364	1.99364	30.1768	0.17	27.4873	3.86427	2.86427	45.3248	0.279	45.087	2.5271	1.5271	96.8694	0.0925593	0.226808	0.0147238	0.00112921	0.0546932	0.13402	0.0087003	0.000667248	0.0305968	0.0749745	0.00486718	0.000373276	0.0247163	0.0605649	0.00393174	0.000301535	17.1604	2.72391	1.72391	34.8871	16.8146	3.2094	2.2094	30.7052	0.285804	0.650063	1
56.5027	1.81796e-09	6779888	0	14.5058	3.34421	2.34421	25.8537	0	15.8234	2.99364	1.99364	30.1768	0.17	27.4873	3.86427	2.86427	45.3248	0.279	45.087	2.5271	1.5271	96.8694	0.0925593	0.226808	0.0147238	0.00112921	0.0546932	0.13402	0.0087003	0.000667248	0.0305968	0.0749745	0.00486718	0.000373276	0.0247163	0.0605649	0.00393174	0.000301535	17.1604	2.72391	1.72391	34.8871	16.8146	3.2094	2.2094	30.7052	0.285804	0.650063	1
56.6713	1.81796e-09	6779888	0	14.5058	3.34421	2.34421	25.8537	0	15.8234	2.99364	1.99364	30.1768	0.17	27.4873	3.86427	2.86427	45.3248	0.279	45.087	2.5271	1.5271	96.8694	0.0925593	0.226808	0.0147238	0.00112921	0.0546932	0.13402	0.0087003	0.000667248	0.0305968	0.0749745	0.00486718	0.000373276	0.0247163	0.0605649	0.00393174	0.000301535	17.1604	2.72391	1.72391	34.8871	16.8146	3.2094	2.2094	30.7052	0.285804	0.650063	1
56.84	1.81796e-09	6779888	0	14.5058	3.34421	2.34421	25.8537	0	15.8234	2.99364	1.99364	30.1768	0.17	27.4873	3.86427	2.86427	45.3248	0.279	45.087	2.5271	1.5271	96.8694	0.0925593	0.226808	0.0147238	0.00112921	0.0546932	0.13402	0.0087003	0.000667248	0.0305968	0.0749745	0.00486718	0.000373276	0.0247163	0.0605649	0.00393174	0.000301535	17.1604	2.72391	1.72391	34.8871	16.8146	3.2094	2.2094	30.7052	0.285804	0.650063	1
57.0087	1.76845e-09	6779888	0	14.5058	3.34421	2.34421	25.8537	0	15.8234	2.99364	1.99364	30.1768	0.17	27.4873	3.86427	2.86427	45.3248	0.279	45.087	2.5271	1.5271	96.8694	0.0925593	0.226808	0.0147238	0.00112921	0.0546932	0.13402	0.0087003	0.000667248	0.0305968	0.0749745	0.00486718	0.000373276	0.0247163	0.0605649	0.00393174	0.000301535	17.1604	2.72391	1.72391	34.8871	16.8146	3.2094	2.2094	30.7052	0.285804	0.650063	1
57.1773	1.76845e-09	6779888	0	14.5058	3.34421	2.34421	25.8537	0	15.8234	2.99364	1.99364	30.1768	0.17	27.4873	3.86427	2.86427	45.3248	0.279	45.087	2.5271	1.5271	96.8694	0.0925593	0.226808	0.0147238	0.00112921	0.0546932	0.13402	0.0087003	0.000667248	0.0305968	0.0749745	0.00486718	0.000373276	0.0247163	0.0605649	0.00393174	0.000301535	17.1604	2.72391	1.72391	34.8871	16.8146	3.2094	2.2094	30.7052	0.285804	0.650063	1
57.346	1.76845e-09	6779888	0	14.5058	3.34421	2.34421	25.8537	0	15.8234	2.99364	1.99364	30.1768	0.17	27.4873	3.86427	2.86427	45.3248	0.279	45.087	2.5271	1.5271	96.8694	0.0925593	0.226808	0.0147238	0.00112921	0.0546932	0.13402	0.0087003	0.000667248	0.0305968	0.0749745	0.00486718	0.000373276	0.0247163	0.0605649	0.00393174	0.000301535	17.1604	2.72391	1.72391	34.8871	16.8146	3.2094	2.2094	30.7052	0.285804	0.650063	1
57.5147	1.76845e-09	6779888	0	14.5058	3.34421	2.34421	25.8537	0	15.8234	2.99364	1.99364	30.1768	0.17	27.4873	3.86427	2.86427	45.3248	0.279	45.087	2.5271	1.5271	96.8694	0.0925593	0.226808	0.0147238	0.00112921	0.0546932	0.13402	0.0087003	0.000667248	0.0305968	0.0749745	0.00486718	0.000373276	0.0247163	0.0605649	0.00393174	0.000301535	17.1604	2.72391	1.72391	34.8871	16.8146	3.2094	2.2094	30.7052	0.285804	0.650063	1
57.6833	1.76845e-09	6779888	0	14.5058	3.34421	2.34421	25.8537	0	15.8234	2.99364	1.99364	30.1768	0.17	27.4873	3.86427	2.86427	45.3248	0.279	45.087	2.5271	1.5271	96.8694	0.0925593	0.226808	0.0147238	0.00112921	0.0546932	0.13402	0.0087003	0.000667248	0.0305968	0.0749745	0.00486718	0.000373276	0.0247163	0.0605649	0.00393174	0.000301535	17.1604	2.72391	1.72391	34.8871	16.8146	3.2094	2.2094	30.7052	0.285804	0.650063	1
57.852	1.76845e-09	6779888	0	14.5058	3.34421	2.34421	25.8537	0	15.8234	2.99364	1.99364	30.1768	0.17	27.4873	3.86427	2.86427	45.3248	0.279	45.087	2.5271	1.5271	96.8694	0.0925593	0.226808	0.0147238	0.00112921	0.0546932	0.13402	0.0087003	0.000667248	0.0305968	0.0749745	0.00486718	0.000373276	0.0247163	0.0605649	0.00393174	0.000301535	17.1604	2.72391	1.72391	34.8871	16.8146	3.2094	2.2094	30.7052	0.285804	0.650063	1
58.0207	-0.224	6779888	0	14.5058	3.34421	2.34421	25.8537	0	15.8234	2.99364	1.99364	30.1768	0.17	27.4873	3.86427	2.86427	45.3248	0.279	45.087	2.5271	1.5271	96.8694	0.071826	0.176003	0.0114257	0.000876266	0.0424419	0.104	0.00675144	0.000517784	0.0237431	0.0581803	0.00377693	0.000289662	0.0191798	0.0469984	0.00305103	0.000233991	17.1604	2.72391	1.72391	34.8871	16.8146	3.2094	2.2094	30.7052	0.285804	0.650063	1
58.1893	-0.224	6779888	0	14.5058	3.34421	2.34421	25.8537	0	15.8234	2.99364	1.99364	30.1768	0.17	27.4873	3.86427	2.86427	45.3248	0.279	45.087	2.5271	1.5271	96.8694	0.071826	0.176003	0.0114257	0.000876266	0.0424419	0.104	0.00675144	0.000517784	0.0237431	0.0581803	0.00377693	0.000289662	0.0191798	0.0469984	0.00305103	0.000233991	17.1604	2.72391	1.72391	34.8871	16.8146	3.2094	2.2094	30.7052	0.285804	0.650063	1
58.358	-0.224	6779888	0	14.5058	3.34421	2.34421	25.8537	0	15.8234	2.99364	1.99364	30.1768	0.17	27.4873	3.86427	2.86427	45.3248	0.279	45.087	2.5271	1.5271	96.8694	0.071826	0.176003	0.0114257	0.000876266	0.0424419	0.104	0.00675144	0.000517784	0.0237431	0.0581803	0.00377693	0.000289662	0.0191798	0.0469984	0.00305103	0.000233991	17.1604	2.72391	1.72391	34.8871	16.8146	3.2094	2.2094	30.7052	0.285804	0.650063	1
58.5267	-0.224	6779888	0	14.5058	3.34421	2.34421	25.8537	0	15.8234	2.99364	1.99364	30.1768	0.17	27.4873	3.86427	2.86427	45.3248	0.279	45.087	2.5271	1.5271	96.8694	0.071826	0.176003	0.0114257	0.000876266	0.0424419	0.104	0.00675144	0.000517784	0.0237431	0.0581803	0.00377693	0.000289662	0.0191798	0.0469984	0.00305103	0.000233991	17.1604	2.72391	1.72391	34.8871	16.8146	3.2094	2.2094	30.7052	0.285804	0.650063	1
58.6953	-0.224	6779888	0	14.5058	3.34421	2.34421	25.8537	0	15.8234	2.99364	1.99364	30.1768	0.17	27.4873	3.86427	2.86427	45.3248	0.279	45.087	2.5271	1.5271	96.8694	0.071826	0.176003	0.0114257	0.000876266	0.0424419	0.104	0.00675144	0.000517784	0.0237431	0.0581803	0.00377693	0.000289662	0.0191798	0.0469984	0.00305103	0.000233991	17.1604	2.72391	1.72391	34.8871	16.8146	3.2094	2.2094	30.7052	0.285804	0.650063	1
58.864	-0.224	6779888	0	14.5058	3.34421	2.34421	25.8537	0	15.8234	2.99364	1.99364	30.1768	0.17	27.4873	3.86427	2.86427	45.3248	0.279	45.087	2.5271	1.5271	96.8694	0.071826	0.176003	0.0114257	0.000876266	0.0424419	0.104	0.00675144	0.000517784	0.0237431	0.0581803	0.00377693	0.000289662	0.0191798	0.0469984	0.00305103	0.000233991	17.1604	2.72391	1.72391	34.8871	16.8146	3.2094	2.2094	30.7052	0.285804	0.650063	1
59.0326	-0.35	6779888	0	14.5058	3.34421	2.34421	25.8537	0	15.8234	2.99364	1.99364	30.1768	0.17	27.4873	3.86427	2.86427	45.3248	0.279	45.087	2.5271	1.5271	96.8694	0.0601635	0.147425	0.0095705	0.000733985	0.0355506	0.0871133	0.0056552	0.000433711	0.0198879	0.0487335	0.00316367	0.000242629	0.0160656	0.0393672	0.00255563	0.000195997	17.1604	2.72391	1.72391	34.8871	16.8146	3.2094	2.2094	30.7052	0.285804	0.650063	1
59.2013	-0.35	6779888	0	14.5058	3.34421	2.34421	25.8537	0	15.8234	2.99364	1.99364	30.1768	0.17	27.4873	3.86427	2.86427	45.3248	0.279	45.087	2.5271	1.5271	96.8694	0.0601635	0.147425	0.0095705	0.000733985	0.0355506	0.0871133	0.0056552	0.000433711	0.0198879	0.0487335	0.00316367	0.000242629	0.0160656	0.0393672	0.00255563	0.000195997	17.1604	2.72391	1.72391	34.8871	16.8146	3.2094	2.2094	30.7052	0.285804	0.650063	1
59.37	-0.35	6779888	0	14.5058	3.34421	2.34421	25.8537	0	15.8234	2.99364	1.99364	30.1768	0.17	27.4873	3.86427	2.86427	45.3248	0.279	45.087	2.5271	1.5271	96.8694	0.0601635	0.147425	0.0095705	0.000733985	0.0355506	0.0871133	0.0056552	0.000433711	0.0198879	0.0487335	0.00316367	0.000242629	0.0160656	0.0393672	0.00255563	0.000195997	17.1604	2.72391	1.72391	34.8871	16.8146	3.2094	2.2094	30.7052	0.285804	0.650063	1
59.5386	-0.35	6779888	0	14.5058	3.34421	2.34421	25.8537	0	15.8234	2.99364	1.99364	30.1768	0.17	27.4873	3.86427	2.86427	45.3248	0.279	45.087	2.5271	1.5271	96.8694	0.0601635	0.147425	0.0095705	0.000733985	0.0355506	0.0871133	0.0056552	0.000433711	0.0198879	0.0487335	0.00316367	0.000242629	0.0160656	0.0393672	0.00255563	0.000195997	17.1604	2.72391	1.72391	34.8871	16.8146	3.2094	2.2094	30.7052	0.285804	0.650063	1
59.7073	-0.35	6779888	0	14.5058	3.34421	2.34421	25.8537	0	15.8234	2.99364	1.99364	30.1768	0.17	27.4873	3.86427	2.86427	45.3248	0.279	45.087	2.5271	1.5271	96.8694	0.0601635	0.147425	0.0095705	0.000733985	0.0355506	0.0871133	0.0056552	0.000433711	0.0198879	0.0487335	0.00316367	0.000242629	0.0160656	0.0393672	0.00255563	0.000195997	17.1604	2.72391	1.72391	34.8871	16.8146	3.2094	2.2094	30.7052	0.285804	0.650063	1
59.876	-0.35	6779888	0	14.5058	3.34421	2.34421	25.8537	0	15.8234	2.99364	1.99364	30.1768	0.17	27.4873	3.86427	2.86427	45.3248	0.279	45.087	2.5271	1.5271	96.8694	0.0601635	0.147425	0.0095705	0.000733985	0.0355506	0.0871133	0.0056552	0.000433711	0.0198879	0.0487335	0.00316367	0.000242629	0.0160656	0.0393672	0.00255563	0.000195997	17.1604	2.72391	1.72391	34.8871	16.8146	3.2094	2.2094	30.7052	0.285804	0.650063	1
60.0446	-0.45	6779888	0	14.5058	3.34421	2.34421	25.8537	0	15.8234	2.99364	1.99364	30.1768	0.17	27.4873	3.86427	2.86427	45.3248	0.279	45.087	2.5271	1.5271	96.8694	0.0509076	0.124744	0.00809812	0.000621065	0.0300812	0.0737112	0.00478517	0.000366986	0.0168282	0.041236	0.00267695	0.000205302	0.013594	0.0333107	0.00216246	0.000165844	17.1604	2.72391	1.72391	34.8871	16.8146	3.2094	2.2094	30.7052	0.285804	0.650063	1
60.2133	-0.45	6779888	0	14.5058	3.34421	2.34421	25.8537	0	15.8234	2.99364	1.99364	30.1768	0.17	27.4873	3.86427	2.86427	45.3248	0.279	45.087	2.5271	1.5271	96.8694	0.0509076	0.124744	0.00809812	0.000621065	0.0300812	0.0737112	0.00478517	0.000366986	0.0168282	0.041236	0.00267695	0.000205302	0.013594	0.0333107	0.00216246	0.000165844	17.1604	2.72391	1.72391	34.8871	16.8146	3.2094	2.2094	30.7052	0.285804	0.650063	1
60.382	-0.45	6779888	0	14.5058	3.34421	2.34421	25.8537	0	15.8234	2.99364	1.99364	30.1768	0.17	27.4873	3.86427	2.86427	45.3248	0.279	45.087	2.5271	1.5271	96.8694	0.0509076	0.124744	0.00809812	0.000621065	0.0300812	0.0737112	0.00478517	0.000366986	0.0168282	0.041236	0.00267695	0.000205302	0.013594	0.0333107	0.00216246	0.000165844	17.1604	2.72391	1.72391	34.8871	16.8146	3.2094	2.2094	30.7052	0.285804	0.650063	1
60.5506	-0.45	6779888	0	14.5058	3.34421	2.34421	25.8537	0	15.8234	2.99364	1.99364	30.1768	0.17	27.4873	3.86427	2.86427	45.3248	0.279	45.087	2.5271	1.5271	96.8694	0.0509076	0.124744	0.00809812	0.000621065	0.0300812	0.0737112	0.00478517	0.000366986	0.0168282	0.041236	0.00267695	0.000205302	0.013594	0.0333107	0.00216246	0.000165844	17.1604	2.72391	1.72391	34.8871	16.8146	3.2094	2.2094	30.7052	0.285804	0.650063	1
60.7193	-0.45	6779888	0	14.5058	3.34421	2.34421	25.8537	0	15.8234	2.99364	1.99364	30.1768	0.17	27.4873	3.86427	2.86427	45.3248	0.279	45.087	2.5271	1.5271	96.8694	0.0509076	0.124744	0.00809812	0.000621065	0.0300812	0.0737112	0.00478517	0.000366986	0.0168282	0.041236	0.00267695	0.000205302	0.013594	0.0333107	0.00216246	0.000165844	17.1604	2.72391	1.72391	34.8871	16.8146	3.2094	2.2094	30.7052	0.285804	0.650063	1
60.888	-0.45	6779888	0	14.5058	3.34421	2.34421	25.8537	0	15.8234	2.99364	1.99364	30.1768	0.17	27.4873	3.86427	2.86427	45.3248	0.279	45.087	2.5271	1.5271	96.8694	0.0509076	0.124744	0.00809812	0.000621065	0.0300812	0.0737112	0.00478517	0.000366986	0.0168282	0.041236	0.00267695	0.000205302	0.013594	0.0333107	0.00216246	0.000165844	17.1604	2.72391	1.72391	34.8871	16.8146	3.2094	2.2094	30.7052	0.285804	0.650063	1
61.0566	-0.55	6779888	0	14.5058	3.34421	2.34421	25.8537	0	15.8234	2.99364	1.99364	30.1768	0.17	27.4873	3.86427	2.86427	45.3248	0.279	45.087	2.5271	1.5271	96.8694	0.0416517	0.102063	0.00662573	0.000508144	0.0246119	0.0603092	0.00391514	0.000300261	0.0137686	0.0337385	0.00219023	0.000167974	0.0111223	0.0272542	0.00176928	0.000135691	17.1604	2.72391	1.72391	34.8871	16.8146	3.2094	2.2094	30.7052	0.285804	0.650063	1
61.2253	-0.55	6779888	0	14.5058	3.34421	2.34421	25.8537	0	15.8234	2.99364	1.99364	30.1768	0.17	27.4873	3.86427	2.86427	45.3248	0.279	45.087	2.5271	1.5271	96.8694	0.0416517	0.102063	0.00662573	0.000508144	0.0246119	0.0603092	0.00391514	0.000300261	0.0137686	0.0337385	0.00219023	0.000167974	0.0111223	0.0272542	0.00176928	0.000135691	17.1604	2.72391	1.72391	34.8871	16.8146	3.2094	2.2094	30.7052	0.285804	0.650063	1
61.394	-0.55	6779888	0	14.5058	3.34421	2.34421	25.8537	0	15.8234	2.99364	1.99364	30.1768	0.17	27.4873	3.86427	2.86427	45.3248	0.279	45.087	2.5271	1.5271	96.8694	0.0416517	0.102063	0.00662573	0.000508144	0.0246119	0.0603092	0.00391514	0.000300261	0.0137686	0.0337385	0.00219023	0.000167974	0.0111223	0.0272542	0.00176928	0.000135691	17.1604	2.72391	1.72391	34.8871	16.8146	3.2094	2.2094	30.7052	0.285804	0.650063	1
61.5626	-0.55	6779888	0	14.5058	3.34421	2.34421	25.8537	0	15.8234	2.99364	1.99364	30.1768	0.17	27.4873	3.86427	2.86427	45.3248	0.279	45.087	2.5271	1.5271	96.8694	0.0416517	0.102063	0.00662573	0.000508144	0.0246119	0.0603092	0.00391514	0.000300261	0.0137686	0.0337385	0.00219023	0.000167974	0.0111223	0.0272542	0.00176928	0.000135691	17.1604	2.72391	1.72391	34.8871	16.8146	3.2094	2.2094	30.7052	0.285804	0.650063	1
61.7313	-0.55	6779888	0	14.5058	3.34421	2.34421	25.8537	0	15.8234	2.99364	1.99364	30.1768	0.17	27.4873	3.86427	2.86427	45.3248	0.279	45.087	2.5271	1.5271	96.8694	0.0416517	0.102063	0.00662573	0.000508144	0.0246119	0.0603092	0.00391514	0.000300261	0.0137686	0.0337385	0.00219023	0.000167974	0.0111223	0.0272542	0.00176928	0.000135691	17.1604	2.72391	1.72391	34.8871	16.8146	3.2094	2.2094	30.7052	0.285804	0.650063	1
61.8999	-0.55	6779888	0	14.5058	3.34421	2.34421	25.8537	0	15.8234	2.99364	1.99364	30.1768	0.17	27.4873	3.86427	2.86427	45.3248	0.279	45.087	2.5271	1.5271	96.8694	0.0416517	0.102063	0.00662573	0.000508144	0.0246119	0.0603092	0.00391514	0.000300261	0.0137686	0.0337385	0.00219023	0.000167974	0.0111223	0.0272542	0.00176928	0.000135691	17.1604	2.72391	1.72391	34.8871	16.8146	3.2094	2.2094	30.7052	0.285804	0.650063	1
62.0686	-0.65	6779888	0	14.5058	3.34421	2.34421	25.8537	0	15.8234	2.99364	1.99364	30.1768	0.17	27.4873	3.86427	2.86427	45.3248	0.279	45.087	2.5271	1.5271	96.8694	0.0323957	0.0793827	0.00515335	0.000395223	0.0191426	0.0469071	0.00304511	0.000233537	0.0107089	0.0262411	0.00170351	0.000130647	0.0086507	0.0211977	0.00137611	0.000105537	17.1604	2.72391	1.72391	34.8871	16.8146	3.2094	2.2094	30.7052	0.285804	0.650063	1
62.2373	-0.65	6779888	0	14.5058	3.34421	2.34421	25.8537	0	15.8234	2.99364	1.99364	30.1768	0.17	27.4873	3.86427	2.86427	45.3248	0.279	45.087	2.5271	1.5271	96.8694	0.0323957	0.0793827	0.00515335	0.000395223	0.0191426	0.0469071	0.00304511	0.000233537	0.0107089	0.0262411	0.00170351	0.000130647	0.0086507	0.0211977	0.00137611	0.000105537	17.1604	2.72391	1.72391	34.8871	16.8146	3.2094	2.2094	30.7052	0.285804	0.650063	1
62.4059	-0.65	6779888	0	14.5058	3.34421	2.34421	25.8537	0	15.8234	2.99364	1.99364	30.1768	0.17	27.4873	3.86427	2.86427	45.3248	0.279	45.087	2.5271	1.5271	96.8694	0.0323957	0.0793827	0.00515335	0.000395223	0.0191426	0.0469071	0.00304511	0.000233537	0.0107089	0.0262411	0.00170351	0.000130647	0.0086507	0.0211977	0.00137611	0.000105537	17.1604	2.72391	1.72391	34.8871	16.8146	3.2094	2.2094	30.7052	0.285804	0.650063	1
62.5746	-0.65	6779888	0	14.5058	3.34421	2.34421	25.8537	0	15.8234	2.99364	1.99364	30.1768	0.17	27.4873	3.86427	2.86427	45.3248	0.279	45.087	2.5271	1.5271	96.8694	0.0323957	0.0793827	0.00515335	0.000395223	0.0191426	0.0469071	0.00304511	0.000233537	0.0107089	0.0262411	0.00170351	0.000130647	0.0086507	0.0211977	0.00137611	0.000105537	17.1604	2.72391	1.72391	34.8871	16.8146	3.2094	2.2094	30.7052	0.285804	0.650063	1
62.7433	-0.65	6779888	0	14.5058	3.34421	2.34421	25.8537	0	15.8234	2.99364	1.99364	30.1768	0.17	27.4873	3.86427	2.86427	45.3248	0.279	45.087	2.5271	1.5271	96.8694	0.0323957	0.0793827	0.00515335	0.000395223	0.0191426	0.0469071	0.00304511	0.000233537	0.0107089	0.0262411	0.00170351	0.000130647	0.0086507	0.0211977	0.00137611	0.000105537	17.1604	2.72391	1.72391	34.8871	16.8146	3.2094	2.2094	30.7052	0.285804	0.650063	1
62.9119	-0.65	6779888	0	14.5058	3.34421	2.34421	25.8537	0	15.8234	2.99364	1.99364	30.1768	0.17	27.4873	3.86427	2.86427	45.3248	0.279	45.087	2.5271	1.5271	96.8694	0.0323957	0.0793827	0.00515335	0.000395223	0.0191426	0.0469071	0.00304511	0.000233537	0.0107089	0.0262411	0.00170351	0.000130647	0.0086507	0.0211977	0.00137611	0.000105537	17.1604	2.72391	1.72391	34.8871	16.8146	3.2094	2.2094	30.7052	0.285804	0.650063	1
63.0806	-0.65	6779888	0	14.5058	3.34421	2.34421	25.8537	0	15.8234	2.99364	1.99364	30.1768	0.17	27.4873	3.86427	2.86427	45.3248	0.279	45.087	2.5271	1.5271	96.8694	0.0323957	0.0793827	0.00515335	0.000395223	0.0191426	0.0469071	0.00304511	0.000233537	0.0107089	0.0262411	0.00170351	0.000130647	0.0086507	0.0211977	0.00137611	0.000105537	17.1604	2.72391	1.72391	34.8871	16.8146	3.2094	2.2094	30.7052	0.285804	0.650063	1
63.2493	-0.65	6779888	0	14.5058	3.34421	2.34421	25.8537	0	15.8234	2.99364	1.99364	30.1768	0.17	27.4873	3.86427	2.86427	45.3248	0.279	45.087	2.5271	1.5271	96.8694	0.0323957	0.0793827	0.00515335	0.000395223	0.0191426	0.0469071	0.00304511	0.000233537	0.0107089	0.0262411	0.00170351	0.000130647	0.0086507	0.0211977	0.00137611	0.000105537	17.1604	2.72391	1.72391	34.8871	16.8146	3.2094	2.2094	30.7052	0.285804	0.650063	1
63.4179	-0.65	6779888	0	14.5058	3.34421	2.34421	25.8537	0	15.8234	2.99364	1.99364	30.1768	0.17	27.4873	3.86427	2.86427	45.3248	0.279	45.087	2.5271	1.5271	96.8694	0.0323957	0.0793827	0.00515335	0.000395223	0.0191426	0.0469071	0.00304511	0.000233537	0.0107089	0.0262411	0.00170351	0.000130647	0.0086507	0.0211977	0.00137611	0.000105537	17.1604	2.72391	1.72391	34.8871	16.8146	3.2094	2.2094	30.7052	0.285804	0.650063	1
63.5866	-0.65	6779888	0	14.5058	3.34421	2.34421	25.8537	0	15.8234	2.99364	1.99364	30.1768	0.17	27.4873	3.86427	2.86427	45.3248	0.279	45.087	2.5271	1.5271	96.8694	0.0323957	0.0793827	0.00515335	0.000395223	0.0191426	0.0469071	0.00304511	0.000233537	0.0107089	0.0262411	0.00170351	0.000130647	0.0086507	0.0211977	0.00137611	0.000105537	17.1604	2.72391	1.72391	34.8871	16.8146	3.2094	2.2094	30.7052	0.285804	0.650063	1
63.7553	-0.65	6779888	0	14.5058	3.34421	2.34421	25.8537	0	15.8234	2.99364	1.99364	30.1768	0.17	27.4873	3.86427	2.86427	45.3248	0.279	45.087	2.5271	1.5271	96.8694	0.0323957	0.0793827	0.00515335	0.000395223	0.0191426	0.0469071	0.00304511	0.000233537	0.0107089	0.0262411	0.00170351	0.000130647	0.0086507	0.0211977	0.00137611	0.000105537	17.1604	2.72391	1.72391	34.8871	16.8146	3.2094	2.2094	30.7052	0.285804	0.650063	1
63.9239	-0.65	6779888	0	14.5058	3.34421	2.34421	25.8537	0	15.8234	2.99364	1.99364	30.1768	0.17	27.4873	3.86427	2.86427	45.3248	0.279	45.087	2.5271	1.5271	96.8694	0.0323957	0.0793827	0.00515335	0.000395223	0.0191426	0.0469071	0.00304511	0.000233537	0.0107089	0.0262411	0.00170351	0.000130647	0.0086507	0.0211977	0.00137611	0.000105537	17.1604	2.72391	1.72391	34.8871	16.8146	3.2094	2.2094	30.7052	0.285804	0.650063	1
64.0926	-0.85	6779888	0	14.5058	3.34421	2.34421	25.8537	0	15.8234	2.99364	1.99364	30.1768	0.17	27.4873	3.86427	2.86427	45.3248	0.279	45.087	2.5271	1.5271	96.8694	0.0138839	0.0340212	0.00220858	0.000169381	0.00820397	0.0201031	0.00130505	0.000100087	0.00458952	0.0112462	0.000730077	5.59914e-05	0.00370744	0.00908473	0.00058976	4.52302e-05	17.1604	2.72391	1.72391	34.8871	16.8146	3.2094	2.2094	30.7052	0.285804	0.650063	1
64.2613	-0.85	6779888	0	14.5058	3.34421	2.34421	25.8537	0	15.8234	2.99364	1.99364	30.1768	0.17	27.4873	3.86427	2.86427	45.3248	0.279	45.087	2.5271	1.5271	96.8694	0.0138839	0.0340212	0.00220858	0.000169381	0.00820397	0.0201031	0.00130505	0.000100087	0.00458952	0.0112462	0.000730077	5.59914e-05	0.00370744	0.00908473	0.00058976	4.52302e-05	17.1604	2.72391	1.72391	34.8871	16.8146	3.2094	2.2094	30.7052	0.285804	0.650063	1
64.4299	-0.85	6779888	0	14.5058	3.34421	2.34421	25.8537	0	15.8234	2.99364	1.99364	30.1768	0.17	27.4873	3.86427	2.86427	45.3248	0.279	45.087	2.5271	1.5271	96.8694	0.0138839	0.0340212	0.00220858	0.000169381	0.00820397	0.0201031	0.00130505	0.000100087	0.00458952	0.0112462	0.000730077	5.59914e-05	0.00370744	0.00908473	0.00058976	4.52302e-05	17.1604	2.72391	1.72391	34.8871	16.8146	3.2094	2.2094	30.7052	0.285804	0.650063	1
64.5986	-0.85	6779888	0	14.5058	3.34421	2.34421	25.8537	0	15.8234	2.99364	1.99364	30.1768	0.17	27.4873	3.86427	2.86427	45.3248	0.279	45.087	2.5271	1.5271	96.8694	0.0138839	0.0340212	0.00220858	0.000169381	0.00820397	0.0201031	0.00130505	0.000100087	0.00458952	0.0112462	0.000730077	5.59914e-05	0.00370744	0.00908473	0.00058976	4.52302e-05	17.1604	2.72391	1.72391	34.8871	16.8146	3.2094	2.2094	30.7052	0.285804	0.650063	1
64.7672	-0.85	6779888	0	14.5058	3.34421	2.34421	25.8537	0	15.8234	2.99364	1.99364	30.1768	0.17	27.4873	3.86427	2.86427	45.3248	0.279	45.087	2.5271	1.5271	96.8694	0.0138839	0.0340212	0.00220858	0.000169381	0.00820397	0.0201031	0.00130505	0.000100087	0.00458952	0.0112462	0.000730077	5.59914e-05	0.00370744	0.00908473	0.00058976	4.52302e-05	17.1604	2.72391	1.72391	34.8871	16.8146	3.2094	2.2094	30.7052	0.285804	0.650063	1
64.9359	-0.85	6779888	0	14.5058	3.34421	2.34421	25.8537	0	15.8234	2.99364	1.99364	30.1768	0.17	27.4873	3.86427	2.86427	45.3248	0.279	45.087	2.5271	1.5271	96.8694	0.0138839	0.0340212	0.00220858	0.000169381	0.00820397	0.0201031	0.00130505	0.000100087	0.00458952	0.0112462	0.000730077	5.59914e-05	0.00370744	0.00908473	0.00058976	4.52302e-05	17.1604	2.72391	1.72391	34.8871	16.8146	3.2094	2.2094	30.7052	0.285804	0.650063	1
65.1046	-0.85	6779888	0	14.5058	3.34421	2.34421	25.8537	0	15.8234	2.99364	1.99364	30.1768	0.17	27.4873	3.86427	2.86427	45.3248	0.279	45.087	2.5271	1.5271	96.8694	0.0138839	0.0340212	0.00220858	0.000169381	0.00820397	0.0201031	0.00130505	0.000100087	0.00458952	0.0112462	0.000730077	5.59914e-05	0.00370744	0.00908473	0.00058976	4.52302e-05	17.1604	2.72391	1.72391	34.8871	16.8146	3.2094	2.2094	30.7052	0.285804	0.650063	1
65.2732	-0.85	6779888	0	14.5058	3.34421	2.34421	25.8537	0	15.8234	2.99364	1.99364	30.1768	0.17	27.4873	3.86427	2.86427	45.3248	0.279	45.087	2.5271	1.5271	96.8694	0.0138839	0.0340212	0.00220858	0.000169381	0.00820397	0.0201031	0.00130505	0.000100087	0.00458952	0.0112462	0.000730077	5.59914e-05	0.00370744	0.00908473	0.00058976	4.52302e-05	17.1604	2.72391	1.72391	34.8871	16.8146	3.2094	2.2094	30.7052	0.285804	0.650063	1
65.4419	-0.85	6779888	0	14.5058	3.34421	2.34421	25.8537	0	15.8234	2.99364	1.99364	30.1768	0.17	27.4873	3.86427	2.86427	45.3248	0.279	45.087	2.5271	1.5271	96.8694	0.0138839	0.0340212	0.00220858	0.000169381	0.00820397	0.0201031	0.00130505	0.000100087	0.00458952	0.0112462	0.000730077	5.59914e-05	0.00370744	0.00908473	0.00058976	4.52302e-05	17.1604	2.72391	1.72391	34.8871	16.8146	3.2094	2.2094	30.7052	0.285804	0.650063	1
65.6106	-0.85	6779888	0	14.5058	3.34421	2.34421	25.8537	0	15.8234	2.99364	1.99364	30.1768	0.17	27.4873	3.86427	2.86427	45.3248	0.279	45.087	2.5271	1.5271	96.8694	0.0138839	0.0340212	0.00220858	0.000169381	0.00820397	0.0201031	0.00130505	0.000100087	0.00458952	0.0112462	0.000730077	5.59914e-05	0.00370744	0.00908473	0.00058976	4.52302e-05	17.1604	2.72391	1.72391	34.8871	16.8146	3.2094	2.2094	30.7052	0.285804	0.650063	1
65.7792	-0.85	6779888	0	14.5058	3.34421	2.34421	25.8537	0	15.8234	2.99364	1.99364	30.1768	0.17	27.4873	3.86427	2.86427	45.3248	0.279	45.087	2.5271	1.5271	96.8694	0.0138839	0.0340212	0.00220858	0.000169381	0.00820397	0.0201031	0.00130505	0.000100087	0.00458952	0.0112462	0.000730077	5.59914e-05	0.00370744	0.00908473	0.00058976	4.52302e-05	17.1604	2.72391	1.72391	34.8871	16.8146	3.2094	2.2094	30.7052	0.285804	0.650063	1
65.9479	-0.85	6779888	0	14.5058	3.34421	2.34421	25.8537	0	15.8234	2.99364	1.99364	30.1768	0.17	27.4873	3.86427	2.86427	45.3248	0.279	45.087	2.5271	1.5271	96.8694	0.0138839	0.0340212	0.00220858	0.000169381	0.00820397	0.0201031	0.00130505	0.000100087	0.00458952	0.0112462	0.000730077	5.59914e-05	0.00370744	0.00908473	0.00058976	4.52302e-05	17.1604	2.72391	1.72391	34.8871	16.8146	3.2094	2.2094	30.7052	0.285804	0.650063	1
66.1166	-0.85	6779888	0	14.5058	3.34421	2.34421	25.8537	0	15.8234	2.99364	1.99364	30.1768	0.17	27.4873	3.86427	2.86427	45.3248	0.279	45.087	2.5271	1.5271	96.8694	0.0138839	0.0340212	0.00220858	0.000169381	0.00820397	0.0201031	0.00130505	0.000100087	0.00458952	0.0112462	0.000730077	5.59914e-05	0.00370744	0.00908473	0.00058976	4.52302e-05	17.1604	2.72391	1.72391	34.8871	16.8146	3.2094	2.2094	30.7052	0.285804	0.650063	1
66.2852	-0.85	6779888	0	14.5058	3.34421	2.34421	25.8537	0	15.8234	2.99364	1.99364	30.1768	0.17	27.4873	3.86427	2.86427	45.3248	0.279	45.087	2.5271	1.5271	96.8694	0.0138839	0.0340212	0.00220858	0.000169381	0.00820397	0.0201031	0.00130505	0.000100087	0.00458952	0.0112462	0.000730077	5.59914e-05	0.00370744	0.00908473	0.00058976	4.52302e-05	17.1604	2.72391	1.72391	34.8871	16.8146	3.2094	2.2094	30.7052	0.285804	0.650063	1
66.4539	-0.85	6779888	0	14.5058	3.34421	2.34421	25.8537	0	15.8234	2.99364	1.99364	30.1768	0.17	27.4873	3.86427	2.86427	45.3248	0.279	45.087	2.5271	1.5271	96.8694	0.0138839	0.0340212	0.00220858	0.000169381	0.00820397	0.0201031	0.00130505	0.000100087	0.00458952	0.0112462	0.000730077	5.59914e-05	0.00370744	0.00908473	0.00058976	4.52302e-05	17.1604	2.72391	1.72391	34.8871	16.8146	3.2094	2.2094	30.7052	0.285804	0.650063	1
66.6226	-0.85	6779888	0	14.5058	3.34421	2.34421	25.8537	0	15.8234	2.99364	1.99364	30.1768	0.17	27.4873	3.86427	2.86427	45.3248	0.279	45.087	2.5271	1.5271	96.8694	0.0138839	0.0340212	0.00220858	0.000169381	0.00820397	0.0201031	0.00130505	0.000100087	0.00458952	0.0112462	0.000730077	5.59914e-05	0.00370744	0.00908473	0.00058976	4.52302e-05	17.1604	2.72391	1.72391	34.8871	16.8146	3.2094	2.2094	30.7052	0.285804	0.650063	1
66.7912	-0.85	6779888	0	14.5058	3.34421	2.34421	25.8537	0	15.8234	2.99364	1.99364	30.1768	0.17	27.4873	3.86427	2.86427	45.3248	0.279	45.087	2.5271	1.5271	96.8694	0.0138839	0.0340212	0.00220858	0.000169381	0.00820397	0.0201031	0.00130505	0.000100087	0.00458952	0.0112462	0.000730077	5.59914e-05	0.00370744	0.00908473	0.00058976	4.52302e-05	17.1604	2.72391	1.72391	34.8871	16.8146	3.2094	2.2094	30.7052	0.285804	0.650063	1
66.9599	-0.85	6779888	0	14.5058	3.34421	2.34421	25.8537	0	15.8234	2.99364	1.99364	30.1768	0.17	27.4873	3.86427	2.86427	45.3248	0.279	45.087	2.5271	1.5271	96.8694	0.0138839	0.0340212	0.00220858	0.000169381	0.00820397	0.0201031	0.00130505	0.000100087	0.00458952	0.0112462	0.000730077	5.59914e-05	0.00370744	0.00908473	0.00058976	4.52302e-05	17.1604	2.72391	1.72391	34.8871	16.8146	3.2094	2.2094	30.7052	0.285804	0.650063	1
67.1286	-0.85	6779888	0	14.5058	3.34421	2.34421	25.8537	0	15.8234	2.99364	1.99364	30.1768	0.17	27.4873	3.86427	2.86427	45.3248	0.279	45.087	2.5271	1.5271	96.8694	0.0138839	0.0340212	0.00220858	0.000169381	0.00820397	0.0201031	0.00130505	0.000100087	0.00458952	0.0112462	0.000730077	5.59914e-05	0.00370744	0.00908473	0.00058976	4.52302e-05	17.1604	2.72391	1.72391	34.8871	16.8146	3.2094	2.2094	30.7052	0.285804	0.650063	1
67.2972	-0.85	6779888	0	14.5058	3.34421	2.34421	25.8537	0	15.8234	2.99364	1.99364	30.1768	0.17	27.4873	3.86427	2.86427	45.3248	0.279	45.087	2.5271	1.5271	96.8694	0.0138839	0.0340212	0.00220858	0.000169381	0.00820397	0.0201031	0.00130505	0.000100087	0.00458952	0.0112462	0.000730077	5.59914e-05	0.00370744	0.00908473	0.00058976	4.52302e-05	17.1604	2.72391	1.72391	34.8871	16.8146	3.2094	2.2094	30.7052	0.285804	0.650063	1
67.4659	-0.85	6779888	0	14.5058	3.34421	2.34421	25.8537	0	15.8234	2.99364	1.99364	30.1768	0.17	27.4873	3.86427	2.86427	45.3248	0.279	45.087	2.5271	1.5271	96.8694	0.0138839	0.0340212	0.00220858	0.000169381	0.00820397	0.0201031	0.00130505	0.000100087	0.00458952	0.0112462	0.000730077	5.59914e-05	0.00370744	0.00908473	0.00058976	4.52302e-05	17.1604	2.72391	1.72391	34.8871	16.8146	3.2094	2.2094	30.7052	0.285804	0.650063	1
67.6345	-0.85	6779888	0	14.5058	3.34421	2.34421	25.8537	0	15.8234	2.99364	1.99364	30.1768	0.17	27.4873	3.86427	2.86427	45.3248	0.279	45.087	2.5271	1.5271	96.8694	0.0138839	0.0340212	0.00220858	0.000169381	0.00820397	0.0201031	0.00130505	0.000100087	0.00458952	0.0112462	0.000730077	5.59914e-05	0.00370744	0.00908473	0.00058976	4.52302e-05	17.1604	2.72391	1.72391	34.8871	16.8146	3.2094	2.2094	30.7052	0.285804	0.650063	1
67.8032	-0.85	6779888	0	14.5058	3.34421	2.34421	25.8537	0	15.8234	2.99364	1.99364	30.1768	0.17	27.4873	3.86427	2.86427	45.3248	0.279	45.087	2.5271	1.5271	96.8694	0.0138839	0.0340212	0.00220858	0.000169381	0.00820397	0.0201031	0.00130505	0.000100087	0.00458952	0.0112462	0.000730077	5.59914e-05	0.00370744	0.00908473	0.00058976	4.52302e-05	17.1604	2.72391	1.72391	34.8871	16.8146	3.2094	2.2094	30.7052	0.285804	0.650063	1
67.9719	-0.85	6779888	0	14.5058	3.34421	2.34421	25.8537	0	15.8234	2.99364	1.99364	30.1768	0.17	27.4873	3.86427	2.86427	45.3248	0.279	45.087	2.5271	1.5271	96.8694	0.0138839	0.0340212	0.00220858	0.000169381	0.00820397	0.0201031	0.00130505	0.000100087	0.00458952	0.0112462	0.000730077	5.59914e-05	0.00370744	0.00908473	0.00058976	4.52302e-05	17.1604	2.72391	1.72391	34.8871	16.8146	3.2094	2.2094	30.7052	0.285804	0.650063	1
68.1405	-0.85	6779888	0	14.5058	3.34421	2.34421	25.8537	0	15.8234	2.99364	1.99364	30.1768	0.17	27.4873	3.86427	2.86427	45.3248	0.279	45.087	2.5271	1.5271	96.8694	0.0138839	0.0340212	0.00220858	0.000169381	0.00820397	0.0201031	0.00130505	0.000100087	0.00458952	0.0112462	0.000730077	5.59914e-05	0.00370744	0.00908473	0.00058976	4.52302e-05	17.1604	2.72391	1.72391	34.8871	16.8146	3.2094	2.2094	30.7052	0.285804	0.650063	1
68.3092	-0.85	6779888	0	14.5058	3.34421	2.34421	25.8537	0	15.8234	2.99364	1.99364	30.1768	0.17	27.4873	3.86427	2.86427	45.3248	0.279	45.087	2.5271	1.5271	96.8694	0.0138839	0.0340212	0.00220858	0.000169381	0.00820397	0.0201031	0.00130505	0.000100087	0.00458952	0.0112462	0.000730077	5.59914e-05	0.00370744	0.00908473	0.00058976	4.52302e-05	17.1604	2.72391	1.72391	34.8871	16.8146	3.2094	2.2094	30.7052	0.285804	0.650063	1
68.4779	-0.85	6779888	0	14.5058	3.34421	2.34421	25.8537	0	15.8234	2.99364	1.99364	30.1768	0.17	27.4873	3.86427	2.86427	45.3248	0.279	45.087	2.5271	1.5271	96.8694	0.0138839	0.0340212	0.00220858	0.000169381	0.00820397	0.0201031	0.00130505	0.000100087	0.00458952	0.0112462	0.000730077	5.59914e-05	0.00370744	0.00908473	0.00058976	4.52302e-05	17.1604	2.72391	1.72391	34.8871	16.8146	3.2094	2.2094	30.7052	0.285804	0.650063	1
68.6465	-0.85	6779888	0	14.5058	3.34421	2.34421	25.8537	0	15.8234	2.99364	1.99364	30.1768	0.17	27.4873	3.86427	2.86427	45.3248	0.279	45.087	2.5271	1.5271	96.8694	0.0138839	0.0340212	0.00220858	0.000169381	0.00820397	0.0201031	0.00130505	0.000100087	0.00458952	0.0112462	0.000730077	5.59914e-05	0.00370744	0.00908473	0.00058976	4.52302e-05	17.1604	2.72391	1.72391	34.8871	16.8146	3.2094	2.2094	30.7052	0.285804	0.650063	1
68.8152	-0.85	6779888	0	14.5058	3.34421	2.34421	25.8537	0	15.8234	2.99364	1.99364	30.1768	0.17	27.4873	3.86427	2.86427	45.3248	0.279	45.087	2.5271	1.5271	96.8694	0.0138839	0.0340212	0.00220858	0.000169381	0.00820397	0.0201031	0.00130505	0.000100087	0.00458952	0.0112462	0.000730077	5.59914e-05	0.00370744	0.00908473	0.00058976	4.52302e-05	17.1604	2.72391	1.72391	34.8871	16.8146	3.2094	2.2094	30.7052	0.285804	0.650063	1
68.9839	-0.85	6779888	0	14.5058	3.34421	2.34421	25.8537	0	15.8234	2.99364	1.99364	30.1768	0.17	27.4873	3.86427	2.86427	45.3248	0.279	45.087	2.5271	1.5271	96.8694	0.0138839	0.0340212	0.00220858	0.000169381	0.00820397	0.0201031	0.00130505	0.000100087	0.00458952	0.0112462	0.000730077	5.59914e-05	0.00370744	0.00908473	0.00058976	4.52302e-05	17.1604	2.72391	1.72391	34.8871	16.8146	3.2094	2.2094	30.7052	0.285804	0.650063	1
69.1525	-0.85	6779888	0	14.5058	3.34421	2.34421	25.8537	0	15.8234	2.99364	1.99364	30.1768	0.17	27.4873	3.86427	2.86427	45.3248	0.279	45.087	2.5271	1.5271	96.8694	0.0138839	0.0340212	0.00220858	0.000169381	0.00820397	0.0201031	0.00130505	0.000100087	0.00458952	0.0112462	0.000730077	5.59914e-05	0.00370744	0.00908473	0.00058976	4.52302e-05	17.1604	2.72391	1.72391	34.8871	16.8146	3.2094	2.2094	30.7052	0.285804	0.650063	1
69.3212	-0.85	6779888	0	14.5058	3.34421	2.34421	25.8537	0	15.8234	2.99364	1.99364	30.1768	0.17	27.4873	3.86427	2.86427	45.3248	0.279	45.087	2.5271	1.5271	96.8694	0.0138839	0.0340212	0.00220858	0.000169381	0.00820397	0.0201031	0.00130505	0.000100087	0.00458952	0.0112462	0.000730077	5.59914e-05	0.00370744	0.00908473	0.00058976	4.52302e-05	17.1604	2.72391	1.72391	34.8871	16.8146	3.2094	2.2094	30.7052	0.285804	0.650063	1
69.4899	-0.85	6779888	0	14.5058	3.34421	2.34421	25.8537	0	15.8234	2.99364	1.99364	30.1768	0.17	27.4873	3.86427	2.86427	45.3248	0.279	45.087	2.5271	1.5271	96.8694	0.0138839	0.0340212	0.00220858	0.000169381	0.00820397	0.0201031	0.00130505	0.000100087	0.00458952	0.0112462	0.000730077	5.59914e-05	0.00370744	0.00908473	0.00058976	4.52302e-05	17.1604	2.72391	1.72391	34.8871	16.8146	3.2094	2.2094	30.7052	0.285804	0.650063	1
69.6585	-0.85	6779888	0	14.5058	3.34421	2.34421	25.8537	0	15.8234	2.99364	1.99364	30.1768	0.17	27.4873	3.86427	2.86427	45.3248	0.279	45.087	2.5271	1.5271	96.8694	0.0138839	0.0340212	0.00220858	0.000169381	0.00820397	0.0201031	0.00130505	0.000100087	0.00458952	0.0112462	0.000730077	5.59914e-05	0.00370744	0.00908473	0.00058976	4.52302e-05	17.1604	2.72391	1.72391	34.8871	16.8146	3.2094	2.2094	30.7052	0.285804	0.650063	1
69.8272	-0.85	6779888	0	14.5058	3.34421	2.34421	25.8537	0	15.8234	2.99364	1.99364	30.1768	0.17	27.4873	3.86427	2.86427	45.3248	0.279	45.087	2.5271	1.5271	96.8694	0.0138839	0.0340212	0.00220858	0.000169381	0.00820397	0.0201031	0.00130505	0.000100087	0.00458952	0.0112462	0.000730077	5.59914e-05	0.00370744	0.00908473	0.00058976	4.52302e-05	17.1604	2.72391	1.72391	34.8871	16.8146	3.2094	2.2094	30.7052	0.285804	0.650063	1
69.9959	-0.85	6779888	0	14.5058	3.34421	2.34421	25.8537	0	15.8234	2.99364	1.99364	30.1768	0.17	27.4873	3.86427	2.86427	45.3248	0.279	45.087	2.5271	1.5271	96.8694	0.0138839	0.0340212	0.00220858	0.000169381	0.00820397	0.0201031	0.00130505	0.000100087	0.00458952	0.0112462	0.000730077	5.59914e-05	0.00370744	0.00908473	0.00058976	4.52302e-05	17.1604	2.72391	1.72391	34.8871	16.8146	3.2094	2.2094	30.7052	0.285804	0.650063	1
70.1645	-0.85	6779888	0	14.5058	3.34421	2.34421	25.8537	0	15.8234	2.99364	1.99364	30.1768	0.17	27.4873	3.86427	2.86427	45.3248	0.279	45.087	2.5271	1.5271	96.8694	0.0138839	0.0340212	0.00220858	0.000169381	0.00820397	0.0201031	0.00130505	0.000100087	0.00458952	0.0112462	0.000730077	5.59914e-05	0.00370744	0.00908473	0.00058976	4.52302e-05	17.1604	2.72391	1.72391	34.8871	16.8146	3.2094	2.2094	30.7052	0.285804	0.650063	1
70.3332	-0.85	6779888	0	14.5058	3.34421	2.34421	25.8537	0	15.8234	2.99364	1.99364	30.1768	0.17	27.4873	3.86427	2.86427	45.3248	0.279	45.087	2.5271	1.5271	96.8694	0.0138839	0.0340212	0.00220858	0.000169381	0.00820397	0.0201031	0.00130505	0.000100087	0.00458952	0.0112462	0.000730077	5.59914e-05	0.00370744	0.00908473	0.00058976	4.52302e-05	17.1604	2.72391	1.72391	34.8871	16.8146	3.2094	2.2094	30.7052	0.285804	0.650063	1
70.5018	-0.85	6779888	0	14.5058	3.34421	2.34421	25.8537	0	15.8234	2.99364	1.99364	30.1768	0.17	27.4873	3.86427	2.86427	45.3248	0.279	45.087	2.5271	1.5271	96.8694	0.0138839	0.0340212	0.00220858	0.000169381	0.00820397	0.0201031	0.00130505	0.000100087	0.00458952	0.0112462	0.000730077	5.59914e-05	0.00370744	0.00908473	0.00058976	4.52302e-05	17.1604	2.72391	1.72391	34.8871	16.8146	3.2094	2.2094	30.7052	0.285804	0.650063	1
70.6705	-0.85	6779888	0	14.5058	3.34421	2.34421	25.8537	0	15.8234	2.99364	1.99364	30.1768	0.17	27.4873	3.86427	2.86427	45.3248	0.279	45.087	2.5271	1.5271	96.8694	0.0138839	0.0340212	0.00220858	0.000169381	0.00820397	0.0201031	0.00130505	0.000100087	0.00458952	0.0112462	0.000730077	5.59914e-05	0.00370744	0.00908473	0.00058976	4.52302e-05	17.1604	2.72391	1.72391	34.8871	16.8146	3.2094	2.2094	30.7052	0.285804	0.650063	1
70.8392	-0.85	6779888	0	14.5058	3.34421	2.34421	25.8537	0	15.8234	2.99364	1.99364	30.1768	0.17	27.4873	3.86427	2.86427	45.3248	0.279	45.087	2.5271	1.5271	96.8694	0.0138839	0.0340212	0.00220858	0.000169381	0.00820397	0.0201031	0.00130505	0.000100087	0.00458952	0.0112462	0.000730077	5.59914e-05	0.00370744	0.00908473	0.00058976	4.52302e-05	17.1604	2.72391	1.72391	34.8871	16.8146	3.2094	2.2094	30.7052	0.285804	0.650063	1
71.0078	-0.85	6779888	0	14.5058	3.34421	2.34421	25.8537	0	15.8234	2.99364	1.99364	30.1768	0.17	27.4873	3.86427	2.86427	45.3248	0.279	45.087	2.5271	1.5271	96.8694	0.0138839	0.0340212	0.00220858	0.000169381	0.00820397	0.0201031	0.00130505	0.000100087	0.00458952	0.0112462	0.000730077	5.59914e-05	0.00370744	0.00908473	0.00058976	4.52302e-05	17.1604	2.72391	1.72391	34.8871	16.8146	3.2094	2.2094	30.7052	0.285804	0.650063	1
71.1765	-0.85	6779888	0	14.5058	3.34421	2.34421	25.8537	0	15.8234	2.99364	1.99364	30.1768	0.17	27.4873	3.86427	2.86427	45.3248	0.279	45.087	2.5271	1.5271	96.8694	0.0138839	0.0340212	0.00220858	0.000169381	0.00820397	0.0201031	0.00130505	0.000100087	0.00458952	0.0112462	0.000730077	5.59914e-05	0.00370744	0.00908473	0.00058976	4.52302e-05	17.1604	2.72391	1.72391	34.8871	16.8146	3.2094	2.2094	30.7052	0.285804	0.650063	1
71.3452	-0.85	6779888	0	14.5058	3.34421	2.34421	25.8537	0	15.8234	2.99364	1.99364	30.1768	0.17	27.4873	3.86427	2.86427	45.3248	0.279	45.087	2.5271	1.5271	96.8694	0.0138839	0.0340212	0.00220858	0.000169381	0.00820397	0.0201031	0.00130505	0.000100087	0.00458952	0.0112462	0.000730077	5.59914e-05	0.00370744	0.00908473	0.00058976	4.52302e-05	17.1604	2.72391	1.72391	34.8871	16.8146	3.2094	2.2094	30.7052	0.285804	0.650063	1
71.5138	-0.85	6779888	0	14.5058	3.34421	2.34421	25.8537	0	15.8234	2.99364	1.99364	30.1768	0.17	27.4873	3.86427	2.86427	45.3248	0.279	45.087	2.5271	1.5271	96.8694	0.0138839	0.0340212	0.00220858	0.000169381	0.00820397	0.0201031	0.00130505	0.000100087	0.00458952	0.0112462	0.000730077	5.59914e-05	0.00370744	0.00908473	0.00058976	4.52302e-05	17.1604	2.72391	1.72391	34.8871	16.8146	3.2094	2.2094	30.7052	0.285804	0.650063	1
71.6825	-0.85	6779888	0	14.5058	3.34421	2.34421	25.8537	0	15.8234	2.99364	1.99364	30.1768	0.17	27.4873	3.86427	2.86427	45.3248	0.279	45.087	2.5271	1.5271	96.8694	0.0138839	0.0340212	0.00220858	0.000169381	0.00820397	0.0201031	0.00130505	0.000100087	0.00458952	0.0112462	0.000730077	5.59914e-05	0.00370744	0.00908473	0.00058976	4.52302e-05	17.1604	2.72391	1.72391	34.8871	16.8146	3.2094	2.2094	30.7052	0.285804	0.650063	1
71.8512	-0.85	6779888	0	14.5058	3.34421	2.34421	25.8537	0	15.8234	2.99364	1.99364	30.1768	0.17	27.4873	3.86427	2.86427	45.3248	0.279	45.087	2.5271	1.5271	96.8694	0.0138839	0.0340212	0.00220858	0.000169381	0.00820397	0.0201031	0.00130505	0.000100087	0.00458952	0.0112462	0.000730077	5.59914e-05	0.00370744	0.00908473	0.00058976	4.52302e-05	17.1604	2.72391	1.72391	34.8871	16.8146	3.2094	2.2094	30.7052	0.285804	0.650063	1
72.0198	-0.85	6779888	0	14.5058	3.34421	2.34421	25.8537	0	15.8234	2.99364	1.99364	30.1768	0.17	27.4873	3.86427	2.86427	45.3248	0.279	45.087	2.5271	1.5271	96.8694	0.0138839	0.0340212	0.00220858	0.000169381	0.00820397	0.0201031	0.00130505	0.000100087	0.00458952	0.0112462	0.000730077	5.59914e-05	0.00370744	0.00908473	0.00058976	4.52302e-05	17.1604	2.72391	1.72391	34.8871	16.8146	3.2094	2.2094	30.7052	0.285804	0.650063	1
72.1885	-0.85	6779888	0	14.5058	3.34421	2.34421	25.8537	0	15.8234	2.99364	1.99364	30.1768	0.17	27.4873	3.86427	2.86427	45.3248	0.279	45.087	2.5271	1.5271	96.8694	0.0138839	0.0340212	0.00220858	0.000169381	0.00820397	0.0201031	0.00130505	0.000100087	0.00458952	0.0112462	0.000730077	5.59914e-05	0.00370744	0.00908473	0.00058976	4.52302e-05	17.1604	2.72391	1.72391	34.8871	16.8146	3.2094	2.2094	30.7052	0.285804	0.650063	1
72.3572	-0.85	6779888	0	14.5058	3.34421	2.34421	25.8537	0	15.8234	2.99364	1.99364	30.1768	0.17	27.4873	3.86427	2.86427	45.3248	0.279	45.087	2.5271	1.5271	96.8694	0.0138839	0.0340212	0.00220858	0.000169381	0.00820397	0.0201031	0.00130505	0.000100087	0.00458952	0.0112462	0.000730077	5.59914e-05	0.00370744	0.00908473	0.00058976	4.52302e-05	17.1604	2.72391	1.72391	34.8871	16.8146	3.2094	2.2094	30.7052	0.285804	0.650063	1
72.5258	-0.85	6779888	0	14.5058	3.34421	2.34421	25.8537	0	15.8234	2.99364	1.99364	30.1768	0.17	27.4873	3.86427	2.86427	45.3248	0.279	45.087	2.5271	1.5271	96.8694	0.0138839	0.0340212	0.00220858	0.000169381	0.00820397	0.0201031	0.00130505	0.000100087	0.00458952	0.0112462	0.000730077	5.59914e-05	0.00370744	0.00908473	0.00058976	4.52302e-05	17.1604	2.72391	1.72391	34.8871	16.8146	3.2094	2.2094	30.7052	0.285804	0.650063	1
72.6945	-0.85	6779888	0	14.5058	3.34421	2.34421	25.8537	0	15.8234	2.99364	1.99364	30.1768	0.17	27.4873	3.86427	2.86427	45.3248	0.279	45.087	2.5271	1.5271	96.8694	0.0138839	0.0340212	0.00220858	0.000169381	0.00820397	0.0201031	0.00130505	0.000100087	0.00458952	0.0112462	0.000730077	5.59914e-05	0.00370744	0.00908473	0.00058976	4.52302e-05	17.1604	2.72391	1.72391	34.8871	16.8146	3.2094	2.2094	30.7052	0.285804	0.650063	1
72.8632	-0.85	6779888	0	14.5058	3.34421	2.34421	25.8537	0	15.8234	2.99364	1.99364	30.1768	0.17	27.4873	3.86427	2.86427	45.3248	0.279	45.087	2.5271	1.5271	96.8694	0.0138839	0.0340212	0.00220858	0.000169381	0.00820397	0.0201031	0.00130505	0.000100087	0.00458952	0.0112462	0.000730077	5.59914e-05	0.00370744	0.00908473	0.00058976	4.52302e-05	17.1604	2.72391	1.72391	34.8871	16.8146	3.2094	2.2094	30.7052	0.285804	0.650063	1
73.0318	-0.85	6779888	0	14.5058	3.34421	2.34421	25.8537	0	15.8234	2.99364	1.99364	30.1768	0.17	27.4873	3.86427	2.86427	45.3248	0.279	45.087	2.5271	1.5271	96.8694	0.0138839	0.0340212	0.00220858	0.000169381	0.00820397	0.0201031	0.00130505	0.000100087	0.00458952	0.0112462	0.000730077	5.59914e-05	0.00370744	0.00908473	0.00058976	4.52302e-05	17.1604	2.72391	1.72391	34.8871	16.8146	3.2094	2.2094	30.7052	0.285804	0.650063	1
73.2005	-0.85	6779888	0	14.5058	3.34421	2.34421	25.8537	0	15.8234	2.99364	1.99364	30.1768	0.17	27.4873	3.86427	2.86427	45.3248	0.279	45.087	2.5271	1.5271	96.8694	0.0138839	0.0340212	0.00220858	0.000169381	0.00820397	0.0201031	0.00130505	0.000100087	0.00458952	0.0112462	0.000730077	5.59914e-05	0.00370744	0.00908473	0.00058976	4.52302e-05	17.1604	2.72391	1.72391	34.8871	16.8146	3.2094	2.2094	30.7052	0.285804	0.650063	1
73.3691	-0.85	6779888	0	14.5058	3.34421	2.34421	25.8537	0	15.8234	2.99364	1.99364	30.1768	0.17	27.4873	3.86427	2.86427	45.3248	0.279	45.087	2.5271	1.5271	96.8694	0.0138839	0.0340212	0.00220858	0.000169381	0.00820397	0.0201031	0.00130505	0.000100087	0.00458952	0.0112462	0.000730077	5.59914e-05	0.00370744	0.00908473	0.00058976	4.52302e-05	17.1604	2.72391	1.72391	34.8871	16.8146	3.2094	2.2094	30.7052	0.285804	0.650063	1
73.5378	-0.85	6779888	0	14.5058	3.34421	2.34421	25.8537	0	15.8234	2.99364	1.99364	30.1768	0.17	27.4873	3.86427	2.86427	45.3248	0.279	45.087	2.5271	1.5271	96.8694	0.0138839	0.0340212	0.00220858	0.000169381	0.00820397	0.0201031	0.00130505	0.000100087	0.00458952	0.0112462	0.000730077	5.59914e-05	0.00370744	0.00908473	0.00058976	4.52302e-05	17.1604	2.72391	1.72391	34.8871	16.8146	3.2094	2.2094	30.7052	0.285804	0.650063	1
73.7065	-0.85	6779888	0	14.5058	3.34421	2.34421	25.8537	0	15.8234	2.99364	1.99364	30.1768	0.17	27.4873	3.86427	2.86427	45.3248	0.279	45.087	2.5271	1.5271	96.8694	0.0138839	0.0340212	0.00220858	0.000169381	0.00820397	0.0201031	0.00130505	0.000100087	0.00458952	0.0112462	0.000730077	5.59914e-05	0.00370744	0.00908473	0.00058976	4.52302e-05	17.1604	2.72391	1.72391	34.8871	16.8146	3.2094	2.2094	30.7052	0.285804	0.650063	1
73.8751	-0.85	6779888	0	14.5058	3.34421	2.34421	25.8537	0	15.8234	2.99364	1.99364	30.1768	0.17	27.4873	3.86427	2.86427	45.3248	0.279	45.087	2.5271	1.5271	96.8694	0.0138839	0.0340212	0.00220858	0.000169381	0.00820397	0.0201031	0.00130505	0.000100087	0.00458952	0.0112462	0.000730077	5.59914e-05	0.00370744	0.00908473	0.00058976	4.52302e-05	17.1604	2.72391	1.72391	34.8871	16.8146	3.2094	2.2094	30.7052	0.285804	0.650063	1
74.0438	-0.85	6779888	0	14.5058	3.34421	2.34421	25.8537	0	15.8234	2.99364	1.99364	30.1768	0.17	27.4873	3.86427	2.86427	45.3248	0.279	45.087	2.5271	1.5271	96.8694	0.0138839	0.0340212	0.00220858	0.000169381	0.00820397	0.0201031	0.00130505	0.000100087	0.00458952	0.0112462	0.000730077	5.59914e-05	0.00370744	0.00908473	0.00058976	4.52302e-05	17.1604	2.72391	1.72391	34.8871	16.8146	3.2094	2.2094	30.7052	0.285804	0.650063	1
74.2125	-0.85	6779888	0	14.5058	3.34421	2.34421	25.8537	0	15.8234	2.99364	1.99364	30.1768	0.17	27.4873	3.86427	2.86427	45.3248	0.279	45.087	2.5271	1.5271	96.8694	0.0138839	0.0340212	0.00220858	0.000169381	0.00820397	0.0201031	0.00130505	0.000100087	0.00458952	0.0112462	0.000730077	5.59914e-05	0.00370744	0.00908473	0.00058976	4.52302e-05	17.1604	2.72391	1.72391	34.8871	16.8146	3.2094	2.2094	30.7052	0.285804	0.650063	1
74.3811	-0.85	6779888	0	14.5058	3.34421	2.34421	25.8537	0	15.8234	2.99364	1.99364	30.1768	0.17	27.4873	3.86427	2.86427	45.3248	0.279	45.087	2.5271	1.5271	96.8694	0.0138839	0.0340212	0.00220858	0.000169381	0.00820397	0.0201031	0.00130505	0.000100087	0.00458952	0.0112462	0.000730077	5.59914e-05	0.00370744	0.00908473	0.00058976	4.52302e-05	17.1604	2.72391	1.72391	34.8871	16.8146	3.2094	2.2094	30.7052	0.285804	0.650063	1
74.5498	-0.85	6779888	0	14.5058	3.34421	2.34421	25.8537	0	15.8234	2.99364	1.99364	30.1768	0.17	27.4873	3.86427	2.86427	45.3248	0.279	45.087	2.5271	1.5271	96.8694	0.0138839	0.0340212	0.00220858	0.000169381	0.00820397	0.0201031	0.00130505	0.000100087	0.00458952	0.0112462	0.000730077	5.59914e-05	0.00370744	0.00908473	0.00058976	4.52302e-05	17.1604	2.72391	1.72391	34.8871	16.8146	3.2094	2.2094	30.7052	0.285804	0.650063	1
74.7185	-0.85	6779888	0	14.5058	3.34421	2.34421	25.8537	0	15.8234	2.99364	1.99364	30.1768	0.17	27.4873	3.86427	2.86427	45.3248	0.279	45.087	2.5271	1.5271	96.8694	0.0138839	0.0340212	0.00220858	0.000169381	0.00820397	0.0201031	0.00130505	0.000100087	0.00458952	0.0112462	0.000730077	5.59914e-05	0.00370744	0.00908473	0.00058976	4.52302e-05	17.1604	2.72391	1.72391	34.8871	16.8146	3.2094	2.2094	30.7052	0.285804	0.650063	1
74.8871	-0.85	6779888	0	14.5058	3.34421	2.34421	25.8537	0	15.8234	2.99364	1.99364	30.1768	0.17	27.4873	3.86427	2.86427	45.3248	0.279	45.087	2.5271	1.5271	96.8694	0.0138839	0.0340212	0.00220858	0.000169381	0.00820397	0.0201031	0.00130505	0.000100087	0.00458952	0.0112462	0.000730077	5.59914e-05	0.00370744	0.00908473	0.00058976	4.52302e-05	17.1604	2.72391	1.72391	34.8871	16.8146	3.2094	2.2094	30.7052	0.285804	0.650063	1
75.0558	-0.85	6779888	0	14.5058	3.34421	2.34421	25.8537	0	15.8234	2.99364	1.99364	30.1768	0.17	27.4873	3.86427	2.86427	45.3248	0.279	45.087	2.5271	1.5271	96.8694	0.0138839	0.0340212	0.00220858	0.000169381	0.00820397	0.0201031	0.00130505	0.000100087	0.00458952	0.0112462	0.000730077	5.59914e-05	0.00370744	0.00908473	0.00058976	4.52302e-05	17.1604	2.72391	1.72391	34.8871	16.8146	3.2094	2.2094	30.7052	0.285804	0.650063	1
75.2245	-0.85	6779888	0	14.5058	3.34421	2.34421	25.8537	0	15.8234	2.99364	1.99364	30.1768	0.17	27.4873	3.86427	2.86427	45.3248	0.279	45.087	2.5271	1.5271	96.8694	0.0138839	0.0340212	0.00220858	0.000169381	0.00820397	0.0201031	0.00130505	0.000100087	0.00458952	0.0112462	0.000730077	5.59914e-05	0.00370744	0.00908473	0.00058976	4.52302e-05	17.1604	2.72391	1.72391	34.8871	16.8146	3.2094	2.2094	30.7052	0.285804	0.650063	1
75.3931	-0.85	6779888	0	14.5058	3.34421	2.34421	25.8537	0	15.8234	2.99364	1.99364	30.1768	0.17	27.4873	3.86427	2.86427	45.3248	0.279	45.087	2.5271	1.5271	96.8694	0.0138839	0.0340212	0.00220858	0.000169381	0.00820397	0.0201031	0.00130505	0.000100087	0.00458952	0.0112462	0.000730077	5.59914e-05	0.00370744	0.00908473	0.00058976	4.52302e-05	17.1604	2.72391	1.72391	34.8871	16.8146	3.2094	2.2094	30.7052	0.285804	0.650063	1
75.5618	-0.85	6779888	0	14.5058	3.34421	2.34421	25.8537	0	15.8234	2.99364	1.99364	30.1768	0.17	27.4873	3.86427	2.86427	45.3248	0.279	45.087	2.5271	1.5271	96.8694	0.0138839	0.0340212	0.00220858	0.000169381	0.00820397	0.0201031	0.00130505	0.000100087	0.00458952	0.0112462	0.000730077	5.59914e-05	0.00370744	0.00908473	0.00058976	4.52302e-05	17.1604	2.72391	1.72391	34.8871	16.8146	3.2094	2.2094	30.7052	0.285804	0.650063	1
75.7305	-0.85	6779888	0	14.5058	3.34421	2.34421	25.8537	0	15.8234	2.99364	1.99364	30.1768	0.17	27.4873	3.86427	2.86427	45.3248	0.279	45.087	2.5271	1.5271	96.8694	0.0138839	0.0340212	0.00220858	0.000169381	0.00820397	0.0201031	0.00130505	0.000100087	0.00458952	0.0112462	0.000730077	5.59914e-05	0.00370744	0.00908473	0.00058976	4.52302e-05	17.1604	2.72391	1.72391	34.8871	16.8146	3.2094	2.2094	30.7052	0.285804	0.650063	1
75.8991	-0.85	6779888	0	14.5058	3.34421	2.34421	25.8537	0	15.8234	2.99364	1.99364	30.1768	0.17	27.4873	3.86427	2.86427	45.3248	0.279	45.087	2.5271	1.5271	96.8694	0.0138839	0.0340212	0.00220858	0.000169381	0.00820397	0.0201031	0.00130505	0.000100087	0.00458952	0.0112462	0.000730077	5.59914e-05	0.00370744	0.00908473	0.00058976	4.52302e-05	17.1604	2.72391	1.72391	34.8871	16.8146	3.2094	2.2094	30.7052	0.285804	0.650063	1
76.0678	-0.85	6779888	0	14.5058	3.34421	2.34421	25.8537	0	15.8234	2.99364	1.99364	30.1768	0.17	27.4873	3.86427	2.86427	45.3248	0.279	45.087	2.5271	1.5271	96.8694	0.0138839	0.0340212	0.00220858	0.000169381	0.00820397	0.0201031	0.00130505	0.000100087	0.00458952	0.0112462	0.000730077	5.59914e-05	0.00370744	0.00908473	0.00058976	4.52302e-05	17.1604	2.72391	1.72391	34.8871	16.8146	3.2094	2.2094	30.7052	0.285804	0.650063	1
76.2364	-0.85	6779888	0	14.5058	3.34421	2.34421	25.8537	0	15.8234	2.99364	1.99364	30.1768	0.17	27.4873	3.86427	2.86427	45.3248	0.279	45.087	2.5271	1.5271	96.8694	0.0138839	0.0340212	0.00220858	0.000169381	0.00820397	0.0201031	0.00130505	0.000100087	0.00458952	0.0112462	0.000730077	5.59914e-05	0.00370744	0.00908473	0.00058976	4.52302e-05	17.1604	2.72391	1.72391	34.8871	16.8146	3.2094	2.2094	30.7052	0.285804	0.650063	1
76.4051	-0.85	6779888	0	14.5058	3.34421	2.34421	25.8537	0	15.8234	2.99364	1.99364	30.1768	0.17	27.4873	3.86427	2.86427	45.3248	0.279	45.087	2.5271	1.5271	96.8694	0.0138839	0.0340212	0.00220858	0.000169381	0.00820397	0.0201031	0.00130505	0.000100087	0.00458952	0.0112462	0.000730077	5.59914e-05	0.00370744	0.00908473	0.00058976	4.52302e-05	17.1604	2.72391	1.72391	34.8871	16.8146	3.2094	2.2094	30.7052	0.285804	0.650063	1
76.5738	-0.85	6779888	0	14.5058	3.34421	2.34421	25.8537	0	15.8234	2.99364	1.99364	30.1768	0.17	27.4873	3.86427	2.86427	45.3248	0.279	45.087	2.5271	1.5271	96.8694	0.0138839	0.0340212	0.00220858	0.000169381	0.00820397	0.0201031	0.00130505	0.000100087	0.00458952	0.0112462	0.000730077	5.59914e-05	0.00370744	0.00908473	0.00058976	4.52302e-05	17.1604	2.72391	1.72391	34.8871	16.8146	3.2094	2.2094	30.7052	0.285804	0.650063	1
76.7424	-0.85	6779888	0	14.5058	3.34421	2.34421	25.8537	0	15.8234	2.99364	1.99364	30.1768	0.17	27.4873	3.86427	2.86427	45.3248	0.279	45.087	2.5271	1.5271	96.8694	0.0138839	0.0340212	0.00220858	0.000169381	0.00820397	0.0201031	0.00130505	0.000100087	0.00458952	0.0112462	0.000730077	5.59914e-05	0.00370744	0.00908473	0.00058976	4.52302e-05	17.1604	2.72391	1.72391	34.8871	16.8146	3.2094	2.2094	30.7052	0.285804	0.650063	1
76.9111	-0.85	6779888	0	14.5058	3.34421	2.34421	25.8537	0	15.8234	2.99364	1.99364	30.1768	0.17	27.4873	3.86427	2.86427	45.3248	0.279	45.087	2.5271	1.5271	96.8694	0.0138839	0.0340212	0.00220858	0.000169381	0.00820397	0.0201031	0.00130505	0.000100087	0.00458952	0.0112462	0.000730077	5.59914e-05	0.00370744	0.00908473	0.00058976	4.52302e-05	17.1604	2.72391	1.72391	34.8871	16.8146	3.2094	2.2094	30.7052	0.285804	0.650063	1
77.0798	-0.85	6779888	0	14.5058	3.34421	2.34421	25.8537	0	15.8234	2.99364	1.99364	30.1768	0.17	27.4873	3.86427	2.86427	45.3248	0.279	45.087	2.5271	1.5271	96.8694	0.0138839	0.0340212	0.00220858	0.000169381	0.00820397	0.0201031	0.00130505	0.000100087	0.00458952	0.0112462	0.000730077	5.59914e-05	0.00370744	0.00908473	0.00058976	4.52302e-05	17.1604	2.72391	1.72391	34.8871	16.8146	3.2094	2.2094	30.7052	0.285804	0.650063	1
77.2484	-0.85	6779888	0	14.5058	3.34421	2.34421	25.8537	0	15.8234	2.99364	1.99364	30.1768	0.17	27.4873	3.86427	2.86427	45.3248	0.279	45.087	2.5271	1.5271	96.8694	0.0138839	0.0340212	0.00220858	0.000169381	0.00820397	0.0201031	0.00130505	0.000100087	0.00458952	0.0112462	0.000730077	5.59914e-05	0.00370744	0.00908473	0.00058976	4.52302e-05	17.1604	2.72391	1.72391	34.8871	16.8146	3.2094	2.2094	30.7052	0.285804	0.650063	1
77.4171	-0.85	6779888	0	14.5058	3.34421	2.34421	25.8537	0	15.8234	2.99364	1.99364	30.1768	0.17	27.4873	3.86427	2.86427	45.3248	0.279	45.087	2.5271	1.5271	96.8694	0.0138839	0.0340212	0.00220858	0.000169381	0.00820397	0.0201031	0.00130505	0.000100087	0.00458952	0.0112462	0.000730077	5.59914e-05	0.00370744	0.00908473	0.00058976	4.52302e-05	17.1604	2.72391	1.72391	34.8871	16.8146	3.2094	2.2094	30.7052	0.285804	0.650063	1
77.5858	-0.85	6779888	0	14.5058	3.34421	2.34421	25.8537	0	15.8234	2.99364	1.99364	30.1768	0.17	27.4873	3.86427	2.86427	45.3248	0.279	45.087	2.5271	1.5271	96.8694	0.0138839	0.0340212	0.00220858	0.000169381	0.00820397	0.0201031	0.00130505	0.000100087	0.00458952	0.0112462	0.000730077	5.59914e-05	0.00370744	0.00908473	0.00058976	4.52302e-05	17.1604	2.72391	1.72391	34.8871	16.8146	3.2094	2.2094	30.7052	0.285804	0.650063	1
77.7544	-0.85	6779888	0	14.5058	3.34421	2.34421	25.8537	0	15.8234	2.99364	1.99364	30.1768	0.17	27.4873	3.86427	2.86427	45.3248	0.279	45.087	2.5271	1.5271	96.8694	0.0138839	0.0340212	0.00220858	0.000169381	0.00820397	0.0201031	0.00130505	0.000100087	0.00458952	0.0112462	0.000730077	5.59914e-05	0.00370744	0.00908473	0.00058976	4.52302e-05	17.1604	2.72391	1.72391	34.8871	16.8146	3.2094	2.2094	30.7052	0.285804	0.650063	1
77.9231	-0.85	6779888	0	14.5058	3.34421	2.34421	25.8537	0	15.8234	2.99364	1.99364	30.1768	0.17	27.4873	3.86427	2.86427	45.3248	0.279	45.087	2.5271	1.5271	96.8694	0.0138839	0.0340212	0.00220858	0.000169381	0.00820397	0.0201031	0.00130505	0.000100087	0.00458952	0.0112462	0.000730077	5.59914e-05	0.00370744	0.00908473	0.00058976	4.52302e-05	17.1604	2.72391	1.72391	34.8871	16.8146	3.2094	2.2094	30.7052	0.285804	0.650063	1
78.0918	-0.85	6779888	0	14.5058	3.34421	2.34421	25.8537	0	15.8234	2.99364	1.99364	30.1768	0.17	27.4873	3.86427	2.86427	45.3248	0.279	45.087	2.5271	1.5271	96.8694	0.0138839	0.0340212	0.00220858	0.000169381	0.00820397	0.0201031	0.00130505	0.000100087	0.00458952	0.0112462	0.000730077	5.59914e-05	0.00370744	0.00908473	0.00058976	4.52302e-05	17.1604	2.72391	1.72391	34.8871	16.8146	3.2094	2.2094	30.7052	0.285804	0.650063	1
78.2604	-0.85	6779888	0	14.5058	3.34421	2.34421	25.8537	0	15.8234	2.99364	1.99364	30.1768	0.17	27.4873	3.86427	2.86427	45.3248	0.279	45.087	2.5271	1.5271	96.8694	0.0138839	0.0340212	0.00220858	0.000169381	0.00820397	0.0201031	0.00130505	0.000100087	0.00458952	0.0112462	0.000730077	5.59914e-05	0.00370744	0.00908473	0.00058976	4.52302e-05	17.1604	2.72391	1.72391	34.8871	16.8146	3.2094	2.2094	30.7052	0.285804	0.650063	1
78.4291	-0.85	6779888	0	14.5058	3.34421	2.34421	25.8537	0	15.8234	2.99364	1.99364	30.1768	0.17	27.4873	3.86427	2.86427	45.3248	0.279	45.087	2.5271	1.5271	96.8694	0.0138839	0.0340212	0.00220858	0.000169381	0.00820397	0.0201031	0.00130505	0.000100087	0.00458952	0.0112462	0.000730077	5.59914e-05	0.00370744	0.00908473	0.00058976	4.52302e-05	17.1604	2.72391	1.72391	34.8871	16.8146	3.2094	2.2094	30.7052	0.285804	0.650063	1
78.5978	-0.85	6779888	0	14.5058	3.34421	2.34421	25.8537	0	15.8234	2.99364	1.99364	30.1768	0.17	27.4873	3.86427	2.86427	45.3248	0.279	45.087	2.5271	1.5271	96.8694	0.0138839	0.0340212	0.00220858	0.000169381	0.00820397	0.0201031	0.00130505	0.000100087	0.00458952	0.0112462	0.000730077	5.59914e-05	0.00370744	0.00908473	0.00058976	4.52302e-05	17.1604	2.72391	1.72391	34.8871	16.8146	3.2094	2.2094	30.7052	0.285804	0.650063	1
78.7664	-0.85	6779888	0	14.5058	3.34421	2.34421	25.8537	0	15.8234	2.99364	1.99364	30.1768	0.17	27.4873	3.86427	2.86427	45.3248	0.279	45.087	2.5271	1.5271	96.8694	0.0138839	0.0340212	0.00220858	0.000169381	0.00820397	0.0201031	0.00130505	0.000100087	0.00458952	0.0112462	0.000730077	5.59914e-05	0.00370744	0.00908473	0.00058976	4.52302e-05	17.1604	2.72391	1.72391	34.8871	16.8146	3.2094	2.2094	30.7052	0.285804	0.650063	1
78.9351	-0.85	6779888	0	14.5058	3.34421	2.34421	25.8537	0	15.8234	2.99364	1.99364	30.1768	0.17	27.4873	3.86427	2.86427	45.3248	0.279	45.087	2.5271	1.5271	96.8694	0.0138839	0.0340212	0.00220858	0.000169381	0.00820397	0.0201031	0.00130505	0.000100087	0.00458952	0.0112462	0.000730077	5.59914e-05	0.00370744	0.00908473	0.00058976	4.52302e-05	17.1604	2.72391	1.72391	34.8871	16.8146	3.2094	2.2094	30.7052	0.285804	0.650063	1
79.1037	-0.86	6779888	0	14.5058	3.34421	2.34421	25.8537	0	15.8234	2.99364	1.99364	30.1768	0.17	27.4873	3.86427	2.86427	45.3248	0.279	45.087	2.5271	1.5271	96.8694	0.0129583	0.0317531	0.00206134	0.000158089	0.00765704	0.0187629	0.00121804	9.34147e-05	0.00428355	0.0104964	0.000681405	5.22586e-05	0.00346028	0.00847908	0.000550443	4.22148e-05	17.1604	2.72391	1.72391	34.8871	16.8146	3.2094	2.2094	30.7052	0.285804	0.650063	1
79.2724	-0.86	6779888	0	14.5058	3.34421	2.34421	25.8537	0	15.8234	2.99364	1.99364	30.1768	0.17	27.4873	3.86427	2.86427	45.3248	0.279	45.087	2.5271	1.5271	96.8694	0.0129583	0.0317531	0.00206134	0.000158089	0.00765704	0.0187629	0.00121804	9.34147e-05	0.00428355	0.0104964	0.000681405	5.22586e-05	0.00346028	0.00847908	0.000550443	4.22148e-05	17.1604	2.72391	1.72391	34.8871	16.8146	3.2094	2.2094	30.7052	0.285804	0.650063	1
79.4411	-0.86	6779888	0	14.5058	3.34421	2.34421	25.8537	0	15.8234	2.99364	1.99364	30.1768	0.17	27.4873	3.86427	2.86427	45.3248	0.279	45.087	2.5271	1.5271	96.8694	0.0129583	0.0317531	0.00206134	0.000158089	0.00765704	0.0187629	0.00121804	9.34147e-05	0.00428355	0.0104964	0.000681405	5.22586e-05	0.00346028	0.00847908	0.000550443	4.22148e-05	17.1604	2.72391	1.72391	34.8871	16.8146	3.2094	2.2094	30.7052	0.285804	0.650063	1
79.6097	-0.86	6779888	0	14.5058	3.34421	2.34421	25.8537	0	15.8234	2.99364	1.99364	30.1768	0.17	27.4873	3.86427	2.86427	45.3248	0.279	45.087	2.5271	1.5271	96.8694	0.0129583	0.0317531	0.00206134	0.000158089	0.00765704	0.0187629	0.00121804	9.34147e-05	0.00428355	0.0104964	0.000681405	5.22586e-05	0.00346028	0.00847908	0.000550443	4.22148e-05	17.1604	2.72391	1.72391	34.8871	16.8146	3.2094	2.2094	30.7052	0.285804	0.650063	1
79.7784	-0.86	6779888	0	14.5058	3.34421	2.34421	25.8537	0	15.8234	2.99364	1.99364	30.1768	0.17	27.4873	3.86427	2.86427	45.3248	0.279	45.087	2.5271	1.5271	96.8694	0.0129583	0.0317531	0.00206134	0.000158089	0.00765704	0.0187629	0.00121804	9.34147e-05	0.00428355	0.0104964	0.000681405	5.22586e-05	0.00346028	0.00847908	0.000550443	4.22148e-05	17.1604	2.72391	1.72391	34.8871	16.8146	3.2094	2.2094	30.7052	0.285804	0.650063	1
79.9471	-0.86	6779888	0	14.5058	3.34421	2.34421	25.8537	0	15.8234	2.99364	1.99364	30.1768	0.17	27.4873	3.86427	2.86427	45.3248	0.279	45.087	2.5271	1.5271	96.8694	0.0129583	0.0317531	0.00206134	0.000158089	0.00765704	0.0187629	0.00121804	9.34147e-05	0.00428355	0.0104964	0.000681405	5.22586e-05	0.00346028	0.00847908	0.000550443	4.22148e-05	17.1604	2.72391	1.72391	34.8871	16.8146	3.2094	2.2094	30.7052	0.285804	0.650063	1
80.1157	-0.86	6779888	0	14.5058	3.34421	2.34421	25.8537	0	15.8234	2.99364	1.99364	30.1768	0.17	27.4873	3.86427	2.86427	45.3248	0.279	45.087	2.5271	1.5271	96.8694	0.0129583	0.0317531	0.00206134	0.000158089	0.00765704	0.0187629	0.00121804	9.34147e-05	0.00428355	0.0104964	0.000681405	5.22586e-05	0.00346028	0.00847908	0.000550443	4.22148e-05	17.1604	2.72391	1.72391	34.8871	16.8146	3.2094	2.2094	30.7052	0.285804	0.650063	1
80.2844	-0.86	6779888	0	14.5058	3.34421	2.34421	25.8537	0	15.8234	2.99364	1.99364	30.1768	0.17	27.4873	3.86427	2.86427	45.3248	0.279	45.087	2.5271	1.5271	96.8694	0.0129583	0.0317531	0.00206134	0.000158089	0.00765704	0.0187629	0.00121804	9.34147e-05	0.00428355	0.0104964	0.000681405	5.22586e-05	0.00346028	0.00847908	0.000550443	4.22148e-05	17.1604	2.72391	1.72391	34.8871	16.8146	3.2094	2.2094	30.7052	0.285804	0.650063	1
80.4531	-0.86	6779888	0	14.5058	3.34421	2.34421	25.8537	0	15.8234	2.99364	1.99364	30.1768	0.17	27.4873	3.86427	2.86427	45.3248	0.279	45.087	2.5271	1.5271	96.8694	0.0129583	0.0317531	0.00206134	0.000158089	0.00765704	0.0187629	0.00121804	9.34147e-05	0.00428355	0.0104964	0.000681405	5.22586e-05	0.00346028	0.00847908	0.000550443	4.22148e-05	17.1604	2.72391	1.72391	34.8871	16.8146	3.2094	2.2094	30.7052	0.285804	0.650063	1
80.6217	-0.86	6779888	0	14.5058	3.34421	2.34421	25.8537	0	15.8234	2.99364	1.99364	30.1768	0.17	27.4873	3.86427	2.86427	45.3248	0.279	45.087	2.5271	1.5271	96.8694	0.0129583	0.0317531	0.00206134	0.000158089	0.00765704	0.0187629	0.00121804	9.34147e-05	0.00428355	0.0104964	0.000681405	5.22586e-05	0.00346028	0.00847908	0.000550443	4.22148e-05	17.1604	2.72391	1.72391	34.8871	16.8146	3.2094	2.2094	30.7052	0.285804	0.650063	1
80.7904	-0.86	6779888	0	14.5058	3.34421	2.34421	25.8537	0	15.8234	2.99364	1.99364	30.1768	0.17	27.4873	3.86427	2.86427	45.3248	0.279	45.087	2.5271	1.5271	96.8694	0.0129583	0.0317531	0.00206134	0.000158089	0.00765704	0.0187629	0.00121804	9.34147e-05	0.00428355	0.0104964	0.000681405	5.22586e-05	0.00346028	0.00847908	0.000550443	4.22148e-05	17.1604	2.72391	1.72391	34.8871	16.8146	3.2094	2.2094	30.7052	0.285804	0.650063	1
80.9591	-0.86	6779888	0	14.5058	3.34421	2.34421	25.8537	0	15.8234	2.99364	1.99364	30.1768	0.17	27.4873	3.86427	2.86427	45.3248	0.279	45.087	2.5271	1.5271	96.8694	0.0129583	0.0317531	0.00206134	0.000158089	0.00765704	0.0187629	0.00121804	9.34147e-05	0.00428355	0.0104964	0.000681405	5.22586e-05	0.00346028	0.00847908	0.000550443	4.22148e-05	17.1604	2.72391	1.72391	34.8871	16.8146	3.2094	2.2094	30.7052	0.285804	0.650063	1
81.1277	-0.86	6779888	0	14.5058	3.34421	2.34421	25.8537	0	15.8234	2.99364	1.99364	30.1768	0.17	27.4873	3.86427	2.86427	45.3248	0.279	45.087	2.5271	1.5271	96.8694	0.0129583	0.0317531	0.00206134	0.000158089	0.00765704	0.0187629	0.00121804	9.34147e-05	0.00428355	0.0104964	0.000681405	5.22586e-05	0.00346028	0.00847908	0.000550443	4.22148e-05	17.1604	2.72391	1.72391	34.8871	16.8146	3.2094	2.2094	30.7052	0.285804	0.650063	1
81.2964	-0.86	6779888	0	14.5058	3.34421	2.34421	25.8537	0	15.8234	2.99364	1.99364	30.1768	0.17	27.4873	3.86427	2.86427	45.3248	0.279	45.087	2.5271	1.5271	96.8694	0.0129583	0.0317531	0.00206134	0.000158089	0.00765704	0.0187629	0.00121804	9.34147e-05	0.00428355	0.0104964	0.000681405	5.22586e-05	0.00346028	0.00847908	0.000550443	4.22148e-05	17.1604	2.72391	1.72391	34.8871	16.8146	3.2094	2.2094	30.7052	0.285804	0.650063	1
81.4651	-0.86	6779888	0	14.5058	3.34421	2.34421	25.8537	0	15.8234	2.99364	1.99364	30.1768	0.17	27.4873	3.86427	2.86427	45.3248	0.279	45.087	2.5271	1.5271	96.8694	0.0129583	0.0317531	0.00206134	0.000158089	0.00765704	0.0187629	0.00121804	9.34147e-05	0.00428355	0.0104964	0.000681405	5.22586e-05	0.00346028	0.00847908	0.000550443	4.22148e-05	17.1604	2.72391	1.72391	34.8871	16.8146	3.2094	2.2094	30.7052	0.285804	0.650063	1
81.6337	-0.86	6779888	0	14.5058	3.34421	2.34421	25.8537	0	15.8234	2.99364	1.99364	30.1768	0.17	27.4873	3.86427	2.86427	45.3248	0.279	45.087	2.5271	1.5271	96.8694	0.0129583	0.0317531	0.00206134	0.000158089	0.00765704	0.0187629	0.00121804	9.34147e-05	0.00428355	0.0104964	0.000681405	5.22586e-05	0.00346028	0.00847908	0.000550443	4.22148e-05	17.1604	2.72391	1.72391	34.8871	16.8146	3.2094	2.2094	30.7052	0.285804	0.650063	1
81.8024	-0.86	6779888	0	14.5058	3.34421	2.34421	25.8537	0	15.8234	2.99364	1.99364	30.1768	0.17	27.4873	3.86427	2.86427	45.3248	0.279	45.087	2.5271	1.5271	96.8694	0.0129583	0.0317531	0.00206134	0.000158089	0.00765704	0.0187629	0.00121804	9.34147e-05	0.00428355	0.0104964	0.000681405	5.22586e-05	0.00346028	0.00847908	0.000550443	4.22148e-05	17.1604	2.72391	1.72391	34.8871	16.8146	3.2094	2.2094	30.7052	0.285804	0.650063	1
81.971	-0.86	6779888	0	14.5058	3.34421	2.34421	25.8537	0	15.8234	2.99364	1.99364	30.1768	0.17	27.4873	3.86427	2.86427	45.3248	0.279	45.087	2.5271	1.5271	96.8694	0.0129583	0.0317531	0.00206134	0.000158089	0.00765704	0.0187629	0.00121804	9.34147e-05	0.00428355	0.0104964	0.000681405	5.22586e-05	0.00346028	0.00847908	0.000550443	4.22148e-05	17.1604	2.72391	1.72391	34.8871	16.8146	3.2094	2.2094	30.7052	0.285804	0.650063	1
82.1397	-0.86	6779888	0	14.5058	3.34421	2.34421	25.8537	0	15.8234	2.99364	1.99364	30.1768	0.17	27.4873	3.86427	2.86427	45.3248	0.279	45.087	2.5271	1.5271	96.8694	0.0129583	0.0317531	0.00206134	0.000158089	0.00765704	0.0187629	0.00121804	9.34147e-05	0.00428355	0.0104964	0.000681405	5.22586e-05	0.00346028	0.00847908	0.000550443	4.22148e-05	17.1604	2.72391	1.72391	34.8871	16.8146	3.2094	2.2094	30.7052	0.285804	0.650063	1
82.3084	-0.86	6779888	0	14.5058	3.34421	2.34421	25.8537	0	15.8234	2.99364	1.99364	30.1768	0.17	27.4873	3.86427	2.86427	45.3248	0.279	45.087	2.5271	1.5271	96.8694	0.0129583	0.0317531	0.00206134	0.000158089	0.00765704	0.0187629	0.00121804	9.34147e-05	0.00428355	0.0104964	0.000681405	5.22586e-05	0.00346028	0.00847908	0.000550443	4.22148e-05	17.1604	2.72391	1.72391	34.8871	16.8146	3.2094	2.2094	30.7052	0.285804	0.650063	1
82.477	-0.86	6779888	0	14.5058	3.34421	2.34421	25.8537	0	15.8234	2.99364	1.99364	30.1768	0.17	27.4873	3.86427	2.86427	45.3248	0.279	45.087	2.5271	1.5271	96.8694	0.0129583	0.0317531	0.00206134	0.000158089	0.00765704	0.0187629	0.00121804	9.34147e-05	0.00428355	0.0104964	0.000681405	5.22586e-05	0.00346028	0.00847908	0.000550443	4.22148e-05	17.1604	2.72391	1.72391	34.8871	16.8146	3.2094	2.2094	30.7052	0.285804	0.650063	1
82.6457	-0.86	6779888	0	14.5058	3.34421	2.34421	25.8537	0	15.8234	2.99364	1.99364	30.1768	0.17	27.4873	3.86427	2.86427	45.3248	0.279	45.087	2.5271	1.5271	96.8694	0.0129583	0.0317531	0.00206134	0.000158089	0.00765704	0.0187629	0.00121804	9.34147e-05	0.00428355	0.0104964	0.000681405	5.22586e-05	0.00346028	0.00847908	0.000550443	4.22148e-05	17.1604	2.72391	1.72391	34.8871	16.8146	3.2094	2.2094	30.7052	0.285804	0.650063	1
82.8144	-0.86	6779888	0	14.5058	3.34421	2.34421	25.8537	0	15.8234	2.99364	1.99364	30.1768	0.17	27.4873	3.86427	2.86427	45.3248	0.279	45.087	2.5271	1.5271	96.8694	0.0129583	0.0317531	0.00206134	0.000158089	0.00765704	0.0187629	0.00121804	9.34147e-05	0.00428355	0.0104964	0.000681405	5.22586e-05	0.00346028	0.00847908	0.000550443	4.22148e-05	17.1604	2.72391	1.72391	34.8871	16.8146	3.2094	2.2094	30.7052	0.285804	0.650063	1
82.983	-0.86	6779888	0	14.5058	3.34421	2.34421	25.8537	0	15.8234	2.99364	1.99364	30.1768	0.17	27.4873	3.86427	2.86427	45.3248	0.279	45.087	2.5271	1.5271	96.8694	0.0129583	0.0317531	0.00206134	0.000158089	0.00765704	0.0187629	0.00121804	9.34147e-05	0.00428355	0.0104964	0.000681405	5.22586e-05	0.00346028	0.00847908	0.000550443	4.22148e-05	17.1604	2.72391	1.72391	34.8871	16.8146	3.2094	2.2094	30.7052	0.285804	0.650063	1
83.1517	-0.86	6779888	0	14.5058	3.34421	2.34421	25.8537	0	15.8234	2.99364	1.99364	30.1768	0.17	27.4873	3.86427	2.86427	45.3248	0.279	45.087	2.5271	1.5271	96.8694	0.0129583	0.0317531	0.00206134	0.000158089	0.00765704	0.0187629	0.00121804	9.34147e-05	0.00428355	0.0104964	0.000681405	5.22586e-05	0.00346028	0.00847908	0.000550443	4.22148e-05	17.1604	2.72391	1.72391	34.8871	16.8146	3.2094	2.2094	30.7052	0.285804	0.650063	1
83.3204	-0.86	6779888	0	14.5058	3.34421	2.34421	25.8537	0	15.8234	2.99364	1.99364	30.1768	0.17	27.4873	3.86427	2.86427	45.3248	0.279	45.087	2.5271	1.5271	96.8694	0.0129583	0.0317531	0.00206134	0.000158089	0.00765704	0.0187629	0.00121804	9.34147e-05	0.00428355	0.0104964	0.000681405	5.22586e-05	0.00346028	0.00847908	0.000550443	4.22148e-05	17.1604	2.72391	1.72391	34.8871	16.8146	3.2094	2.2094	30.7052	0.285804	0.650063	1
83.489	-0.86	6779888	0	14.5058	3.34421	2.34421	25.8537	0	15.8234	2.99364	1.99364	30.1768	0.17	27.4873	3.86427	2.86427	45.3248	0.279	45.087	2.5271	1.5271	96.8694	0.0129583	0.0317531	0.00206134	0.000158089	0.00765704	0.0187629	0.00121804	9.34147e-05	0.00428355	0.0104964	0.000681405	5.22586e-05	0.00346028	0.00847908	0.000550443	4.22148e-05	17.1604	2.72391	1.72391	34.8871	16.8146	3.2094	2.2094	30.7052	0.285804	0.650063	1
83.6577	-0.86	6779888	0	14.5058	3.34421	2.34421	25.8537	0	15.8234	2.99364	1.99364	30.1768	0.17	27.4873	3.86427	2.86427	45.3248	0.279	45.087	2.5271	1.5271	96.8694	0.0129583	0.0317531	0.00206134	0.000158089	0.00765704	0.0187629	0.00121804	9.34147e-05	0.00428355	0.0104964	0.000681405	5.22586e-05	0.00346028	0.00847908	0.000550443	4.22148e-05	17.1604	2.72391	1.72391	34.8871	16.8146	3.2094	2.2094	30.7052	0.285804	0.650063	1
83.8264	-0.86	6779888	0	14.5058	3.34421	2.34421	25.8537	0	15.8234	2.99364	1.99364	30.1768	0.17	27.4873	3.86427	2.86427	45.3248	0.279	45.087	2.5271	1.5271	96.8694	0.0129583	0.0317531	0.00206134	0.000158089	0.00765704	0.0187629	0.00121804	9.34147e-05	0.00428355	0.0104964	0.000681405	5.22586e-05	0.00346028	0.00847908	0.000550443	4.22148e-05	17.1604	2.72391	1.72391	34.8871	16.8146	3.2094	2.2094	30.7052	0.285804	0.650063	1
83.995	-0.86	6779888	0	14.5058	3.34421	2.34421	25.8537	0	15.8234	2.99364	1.99364	30.1768	0.17	27.4873	3.86427	2.86427	45.3248	0.279	45.087	2.5271	1.5271	96.8694	0.0129583	0.0317531	0.00206134	0.000158089	0.00765704	0.0187629	0.00121804	9.34147e-05	0.00428355	0.0104964	0.000681405	5.22586e-05	0.00346028	0.00847908	0.000550443	4.22148e-05	17.1604	2.72391	1.72391	34.8871	16.8146	3.2094	2.2094	30.7052	0.285804	0.650063	1
84.1637	-0.86	6779888	0	14.5058	3.34421	2.34421	25.8537	0	15.8234	2.99364	1.99364	30.1768	0.17	27.4873	3.86427	2.86427	45.3248	0.279	45.087	2.5271	1.5271	96.8694	0.0129583	0.0317531	0.00206134	0.000158089	0.00765704	0.0187629	0.00121804	9.34147e-05	0.00428355	0.0104964	0.000681405	5.22586e-05	0.00346028	0.00847908	0.000550443	4.22148e-05	17.1604	2.72391	1.72391	34.8871	16.8146	3.2094	2.2094	30.7052	0.285804	0.650063	1
84.3324	-0.86	6779888	0	14.5058	3.34421	2.34421	25.8537	0	15.8234	2.99364	1.99364	30.1768	0.17	27.4873	3.86427	2.86427	45.3248	0.279	45.087	2.5271	1.5271	96.8694	0.0129583	0.0317531	0.00206134	0.000158089	0.00765704	0.0187629	0.00121804	9.34147e-05	0.00428355	0.0104964	0.000681405	5.22586e-05	0.00346028	0.00847908	0.000550443	4.22148e-05	17.1604	2.72391	1.72391	34.8871	16.8146	3.2094	2.2094	30.7052	0.285804	0.650063	1
84.501	-0.86	6779888	0	14.5058	3.34421	2.34421	25.8537	0	15.8234	2.99364	1.99364	30.1768	0.17	27.4873	3.86427	2.86427	45.3248	0.279	45.087	2.5271	1.5271	96.8694	0.0129583	0.0317531	0.00206134	0.000158089	0.00765704	0.0187629	0.00121804	9.34147e-05	0.00428355	0.0104964	0.000681405	5.22586e-05	0.00346028	0.00847908	0.000550443	4.22148e-05	17.1604	2.72391	1.72391	34.8871	16.8146	3.2094	2.2094	30.7052	0.285804	0.650063	1
84.6697	-0.86	6779888	0	14.5058	3.34421	2.34421	25.8537	0	15.8234	2.99364	1.99364	30.1768	0.17	27.4873	3.86427	2.86427	45.3248	0.279	45.087	2.5271	1.5271	96.8694	0.0129583	0.0317531	0.00206134	0.000158089	0.00765704	0.0187629	0.00121804	9.34147e-05	0.00428355	0.0104964	0.000681405	5.22586e-05	0.00346028	0.00847908	0.000550443	4.22148e-05	17.1604	2.72391	1.72391	34.8871	16.8146	3.2094	2.2094	30.7052	0.285804	0.650063	1
84.8383	-0.86	6779888	0	14.5058	3.34421	2.34421	25.8537	0	15.8234	2.99364	1.99364	30.1768	0.17	27.4873	3.86427	2.86427	45.3248	0.279	45.087	2.5271	1.5271	96.8694	0.0129583	0.0317531	0.00206134	0.000158089	0.00765704	0.0187629	0.00121804	9.34147e-05	0.00428355	0.0104964	0.000681405	5.22586e-05	0.00346028	0.00847908	0.000550443	4.22148e-05	17.1604	2.72391	1.72391	34.8871	16.8146	3.2094	2.2094	30.7052	0.285804	0.650063	1
85.007	-0.86	6779888	0	14.5058	3.34421	2.34421	25.8537	0	15.8234	2.99364	1.99364	30.1768	0.17	27.4873	3.86427	2.86427	45.3248	0.279	45.087	2.5271	1.5271	96.8694	0.0129583	0.0317531	0.00206134	0.000158089	0.00765704	0.0187629	0.00121804	9.34147e-05	0.00428355	0.0104964	0.000681405	5.22586e-05	0.00346028	0.00847908	0.000550443	4.22148e-05	17.1604	2.72391	1.72391	34.8871	16.8146	3.2094	2.2094	30.7052	0.285804	0.650063	1
85.1757	-0.86	6779888	0	14.5058	3.34421	2.34421	25.8537	0	15.8234	2.99364	1.99364	30.1768	0.17	27.4873	3.86427	2.86427	45.3248	0.279	45.087	2.5271	1.5271	96.8694	0.0129583	0.0317531	0.00206134	0.000158089	0.00765704	0.0187629	0.00121804	9.34147e-05	0.00428355	0.0104964	0.000681405	5.22586e-05	0.00346028	0.00847908	0.000550443	4.22148e-05	17.1604	2.72391	1.72391	34.8871	16.8146	3.2094	2.2094	30.7052	0.285804	0.650063	1
85.3443	-0.86	6779888	0	14.5058	3.34421	2.34421	25.8537	0	15.8234	2.99364	1.99364	30.1768	0.17	27.4873	3.86427	2.86427	45.3248	0.279	45.087	2.5271	1.5271	96.8694	0.0129583	0.0317531	0.00206134	0.000158089	0.00765704	0.0187629	0.00121804	9.34147e-05	0.00428355	0.0104964	0.000681405	5.22586e-05	0.00346028	0.00847908	0.000550443	4.22148e-05	17.1604	2.72391	1.72391	34.8871	16.8146	3.2094	2.2094	30.7052	0.285804	0.650063	1
85.513	-0.86	6779888	0	14.5058	3.34421	2.34421	25.8537	0	15.8234	2.99364	1.99364	30.1768	0.17	27.4873	3.86427	2.86427	45.3248	0.279	45.087	2.5271	1.5271	96.8694	0.0129583	0.0317531	0.00206134	0.000158089	0.00765704	0.0187629	0.00121804	9.34147e-05	0.00428355	0.0104964	0.000681405	5.22586e-05	0.00346028	0.00847908	0.000550443	4.22148e-05	17.1604	2.72391	1.72391	34.8871	16.8146	3.2094	2.2094	30.7052	0.285804	0.650063	1
85.6817	-0.86	6779888	0	14.5058	3.34421	2.34421	25.8537	0	15.8234	2.99364	1.99364	30.1768	0.17	27.4873	3.86427	2.86427	45.3248	0.279	45.087	2.5271	1.5271	96.8694	0.0129583	0.0317531	0.00206134	0.000158089	0.00765704	0.0187629	0.00121804	9.34147e-05	0.00428355	0.0104964	0.000681405	5.22586e-05	0.00346028	0.00847908	0.000550443	4.22148e-05	17.1604	2.72391	1.72391	34.8871	16.8146	3.2094	2.2094	30.7052	0.285804	0.650063	1
85.8503	-0.86	6779888	0	14.5058	3.34421	2.34421	25.8537	0	15.8234	2.99364	1.99364	30.1768	0.17	27.4873	3.86427	2.86427	45.3248	0.279	45.087	2.5271	1.5271	96.8694	0.0129583	0.0317531	0.00206134	0.000158089	0.00765704	0.0187629	0.00121804	9.34147e-05	0.00428355	0.0104964	0.000681405	5.22586e-05	0.00346028	0.00847908	0.000550443	4.22148e-05	17.1604	2.72391	1.72391	34.8871	16.8146	3.2094	2.2094	30.7052	0.285804	0.650063	1
86.019	-0.86	6779888	0	14.5058	3.34421	2.34421	25.8537	0	15.8234	2.99364	1.99364	30.1768	0.17	27.4873	3.86427	2.86427	45.3248	0.279	45.087	2.5271	1.5271	96.8694	0.0129583	0.0317531	0.00206134	0.000158089	0.00765704	0.0187629	0.00121804	9.34147e-05	0.00428355	0.0104964	0.000681405	5.22586e-05	0.00346028	0.00847908	0.000550443	4.22148e-05	17.1604	2.72391	1.72391	34.8871	16.8146	3.2094	2.2094	30.7052	0.285804	0.650063	1
86.1877	-0.86	6779888	0	14.5058	3.34421	2.34421	25.8537	0	15.8234	2.99364	1.99364	30.1768	0.17	27.4873	3.86427	2.86427	45.3248	0.279	45.087	2.5271	1.5271	96.8694	0.0129583	0.0317531	0.00206134	0.000158089	0.00765704	0.0187629	0.00121804	9.34147e-05	0.00428355	0.0104964	0.000681405	5.22586e-05	0.00346028	0.00847908	0.000550443	4.22148e-05	17.1604	2.72391	1.72391	34.8871	16.8146	3.2094	2.2094	30.7052	0.285804	0.650063	1
86.3563	-0.86	6779888	0	14.5058	3.34421	2.34421	25.8537	0	15.8234	2.99364	1.99364	30.1768	0.17	27.4873	3.86427	2.86427	45.3248	0.279	45.087	2.5271	1.5271	96.8694	0.0129583	0.0317531	0.00206134	0.000158089	0.00765704	0.0187629	0.00121804	9.34147e-05	0.00428355	0.0104964	0.000681405	5.22586e-05	0.00346028	0.00847908	0.000550443	4.22148e-05	17.1604	2.72391	1.72391	34.8871	16.8146	3.2094	2.2094	30.7052	0.285804	0.650063	1
86.525	-0.86	6779888	0	14.5058	3.34421	2.34421	25.8537	0	15.8234	2.99364	1.99364	30.1768	0.17	27.4873	3.86427	2.86427	45.3248	0.279	45.087	2.5271	1.5271	96.8694	0.0129583	0.0317531	0.00206134	0.000158089	0.00765704	0.0187629	0.00121804	9.34147e-05	0.00428355	0.0104964	0.000681405	5.22586e-05	0.00346028	0.00847908	0.000550443	4.22148e-05	17.1604	2.72391	1.72391	34.8871	16.8146	3.2094	2.2094	30.7052	0.285804	0.650063	1
86.6937	-0.86	6779888	0	14.5058	3.34421	2.34421	25.8537	0	15.8234	2.99364	1.99364	30.1768	0.17	27.4873	3.86427	2.86427	45.3248	0.279	45.087	2.5271	1.5271	96.8694	0.0129583	0.0317531	0.00206134	0.000158089	0.00765704	0.0187629	0.00121804	9.34147e-05	0.00428355	0.0104964	0.000681405	5.22586e-05	0.00346028	0.00847908	0.000550443	4.22148e-05	17.1604	2.72391	1.72391	34.8871	16.8146	3.2094	2.2094	30.7052	0.285804	0.650063	1
86.8623	-0.86	6779888	0	14.5058	3.34421	2.34421	25.8537	0	15.8234	2.99364	1.99364	30.1768	0.17	27.4873	3.86427	2.86427	45.3248	0.279	45.087	2.5271	1.5271	96.8694	0.0129583	0.0317531	0.00206134	0.000158089	0.00765704	0.0187629	0.00121804	9.34147e-05	0.00428355	0.0104964	0.000681405	5.22586e-05	0.00346028	0.00847908	0.000550443	4.22148e-05	17.1604	2.72391	1.72391	34.8871	16.8146	3.2094	2.2094	30.7052	0.285804	0.650063	1
87.031	-0.86	6779888	0	14.5058	3.34421	2.34421	25.8537	0	15.8234	2.99364	1.99364	30.1768	0.17	27.4873	3.86427	2.86427	45.3248	0.279	45.087	2.5271	1.5271	96.8694	0.0129583	0.0317531	0.00206134	0.000158089	0.00765704	0.0187629	0.00121804	9.34147e-05	0.00428355	0.0104964	0.000681405	5.22586e-05	0.00346028	0.00847908	0.000550443	4.22148e-05	17.1604	2.72391	1.72391	34.8871	16.8146	3.2094	2.2094	30.7052	0.285804	0.650063	1
87.1997	-0.86	6779888	0	14.5058	3.34421	2.34421	25.8537	0	15.8234	2.99364	1.99364	30.1768	0.17	27.4873	3.86427	2.86427	45.3248	0.279	45.087	2.5271	1.5271	96.8694	0.0129583	0.0317531	0.00206134	0.000158089	0.00765704	0.0187629	0.00121804	9.34147e-05	0.00428355	0.0104964	0.000681405	5.22586e-05	0.00346028	0.00847908	0.000550443	4.22148e-05	17.1604	2.72391	1.72391	34.8871	16.8146	3.2094	2.2094	30.7052	0.285804	0.650063	1
87.3683	-0.86	6779888	0	14.5058	3.34421	2.34421	25.8537	0	15.8234	2.99364	1.99364	30.1768	0.17	27.4873	3.86427	2.86427	45.3248	0.279	45.087	2.5271	1.5271	96.8694	0.0129583	0.0317531	0.00206134	0.000158089	0.00765704	0.0187629	0.00121804	9.34147e-05	0.00428355	0.0104964	0.000681405	5.22586e-05	0.00346028	0.00847908	0.000550443	4.22148e-05	17.1604	2.72391	1.72391	34.8871	16.8146	3.2094	2.2094	30.7052	0.285804	0.650063	1
87.537	-0.86	6779888	0	14.5058	3.34421	2.34421	25.8537	0	15.8234	2.99364	1.99364	30.1768	0.17	27.4873	3.86427	2.86427	45.3248	0.279	45.087	2.5271	1.5271	96.8694	0.0129583	0.0317531	0.00206134	0.000158089	0.00765704	0.0187629	0.00121804	9.34147e-05	0.00428355	0.0104964	0.000681405	5.22586e-05	0.00346028	0.00847908	0.000550443	4.22148e-05	17.1604	2.72391	1.72391	34.8871	16.8146	3.2094	2.2094	30.7052	0.285804	0.650063	1
87.7056	-0.86	6779888	0	14.5058	3.34421	2.34421	25.8537	0	15.8234	2.99364	1.99364	30.1768	0.17	27.4873	3.86427	2.86427	45.3248	0.279	45.087	2.5271	1.5271	96.8694	0.0129583	0.0317531	0.00206134	0.000158089	0.00765704	0.0187629	0.00121804	9.34147e-05	0.00428355	0.0104964	0.000681405	5.22586e-05	0.00346028	0.00847908	0.000550443	4.22148e-05	17.1604	2.72391	1.72391	34.8871	16.8146	3.2094	2.2094	30.7052	0.285804	0.650063	1
87.8743	-0.86	6779888	0	14.5058	3.34421	2.34421	25.8537	0	15.8234	2.99364	1.99364	30.1768	0.17	27.4873	3.86427	2.86427	45.3248	0.279	45.087	2.5271	1.5271	96.8694	0.0129583	0.0317531	0.00206134	0.000158089	0.00765704	0.0187629	0.00121804	9.34147e-05	0.00428355	0.0104964	0.000681405	5.22586e-05	0.00346028	0.00847908	0.000550443	4.22148e-05	17.1604	2.72391	1.72391	34.8871	16.8146	3.2094	2.2094	30.7052	0.285804	0.650063	1
88.043	-0.86	6779888	0	14.5058	3.34421	2.34421	25.8537	0	15.8234	2.99364	1.99364	30.1768	0.17	27.4873	3.86427	2.86427	45.3248	0.279	45.087	2.5271	1.5271	96.8694	0.0129583	0.0317531	0.00206134	0.000158089	0.00765704	0.0187629	0.00121804	9.34147e-05	0.00428355	0.0104964	0.000681405	5.22586e-05	0.00346028	0.00847908	0.000550443	4.22148e-05	17.1604	2.72391	1.72391	34.8871	16.8146	3.2094	2.2094	30.7052	0.285804	0.650063	1
88.2116	-0.86	6779888	0	14.5058	3.34421	2.34421	25.8537	0	15.8234	2.99364	1.99364	30.1768	0.17	27.4873	3.86427	2.86427	45.3248	0.279	45.087	2.5271	1.5271	96.8694	0.0129583	0.0317531	0.00206134	0.000158089	0.00765704	0.0187629	0.00121804	9.34147e-05	0.00428355	0.0104964	0.000681405	5.22586e-05	0.00346028	0.00847908	0.000550443	4.22148e-05	17.1604	2.72391	1.72391	34.8871	16.8146	3.2094	2.2094	30.7052	0.285804	0.650063	1
88.3803	-0.86	6779888	0	14.5058	3.34421	2.34421	25.8537	0	15.8234	2.99364	1.99364	30.1768	0.17	27.4873	3.86427	2.86427	45.3248	0.279	45.087	2.5271	1.5271	96.8694	0.0129583	0.0317531	0.00206134	0.000158089	0.00765704	0.0187629	0.00121804	9.34147e-05	0.00428355	0.0104964	0.000681405	5.22586e-05	0.00346028	0.00847908	0.000550443	4.22148e-05	17.1604	2.72391	1.72391	34.8871	16.8146	3.2094	2.2094	30.7052	0.285804	0.650063	1
88.549	-0.86	6779888	0	14.5058	3.34421	2.34421	25.8537	0	15.8234	2.99364	1.99364	30.1768	0.17	27.4873	3.86427	2.86427	45.3248	0.279	45.087	2.5271	1.5271	96.8694	0.0129583	0.0317531	0.00206134	0.000158089	0.00765704	0.0187629	0.00121804	9.34147e-05	0.00428355	0.0104964	0.000681405	5.22586e-05	0.00346028	0.00847908	0.000550443	4.22148e-05	17.1604	2.72391	1.72391	34.8871	16.8146	3.2094	2.2094	30.7052	0.285804	0.650063	1
88.7176	-0.86	6779888	0	14.5058	3.34421	2.34421	25.8537	0	15.8234	2.99364	1.99364	30.1768	0.17	27.4873	3.86427	2.86427	45.3248	0.279	45.087	2.5271	1.5271	96.8694	0.0129583	0.0317531	0.00206134	0.000158089	0.00765704	0.0187629	0.00121804	9.34147e-05	0.00428355	0.0104964	0.000681405	5.22586e-05	0.00346028	0.00847908	0.000550443	4.22148e-05	17.1604	2.72391	1.72391	34.8871	16.8146	3.2094	2.2094	30.7052	0.285804	0.650063	1
88.8863	-0.86	6779888	0	14.5058	3.34421	2.34421	25.8537	0	15.8234	2.99364	1.99364	30.1768	0.17	27.4873	3.86427	2.86427	45.3248	0.279	45.087	2.5271	1.5271	96.8694	0.0129583	0.0317531	0.00206134	0.000158089	0.00765704	0.0187629	0.00121804	9.34147e-05	0.00428355	0.0104964	0.000681405	5.22586e-05	0.00346028	0.00847908	0.000550443	4.22148e-05	17.1604	2.72391	1.72391	34.8871	16.8146	3.2094	2.2094	30.7052	0.285804	0.650063	1
89.055	-0.86	6779888	0	14.5058	3.34421	2.34421	25.8537	0	15.8234	2.99364	1.99364	30.1768	0.17	27.4873	3.86427	2.86427	45.3248	0.279	45.087	2.5271	1.5271	96.8694	0.0129583	0.0317531	0.00206134	0.000158089	0.00765704	0.0187629	0.00121804	9.34147e-05	0.00428355	0.0104964	0.000681405	5.22586e-05	0.00346028	0.00847908	0.000550443	4.22148e-05	17.1604	2.72391	1.72391	34.8871	16.8146	3.2094	2.2094	30.7052	0.285804	0.650063	1
89.2236	-0.86	6779888	0	14.5058	3.34421	2.34421	25.8537	0	15.8234	2.99364	1.99364	30.1768	0.17	27.4873	3.86427	2.86427	45.3248	0.279	45.087	2.5271	1.5271	96.8694	0.0129583	0.0317531	0.00206134	0.000158089	0.00765704	0.0187629	0.00121804	9.34147e-05	0.00428355	0.0104964	0.000681405	5.22586e-05	0.00346028	0.00847908	0.000550443	4.22148e-05	17.1604	2.72391	1.72391	34.8871	16.8146	3.2094	2.2094	30.7052	0.285804	0.650063	1
89.3923	-0.86	6779888	0	14.5058	3.34421	2.34421	25.8537	0	15.8234	2.99364	1.99364	30.1768	0.17	27.4873	3.86427	2.86427	45.3248	0.279	45.087	2.5271	1.5271	96.8694	0.0129583	0.0317531	0.00206134	0.000158089	0.00765704	0.0187629	0.00121804	9.34147e-05	0.00428355	0.0104964	0.000681405	5.22586e-05	0.00346028	0.00847908	0.000550443	4.22148e-05	17.1604	2.72391	1.72391	34.8871	16.8146	3.2094	2.2094	30.7052	0.285804	0.650063	1
89.561	-0.86	6779888	0	14.5058	3.34421	2.34421	25.8537	0	15.8234	2.99364	1.99364	30.1768	0.17	27.4873	3.86427	2.86427	45.3248	0.279	45.087	2.5271	1.5271	96.8694	0.0129583	0.0317531	0.00206134	0.000158089	0.00765704	0.0187629	0.00121804	9.34147e-05	0.00428355	0.0104964	0.000681405	5.22586e-05	0.00346028	0.00847908	0.000550443	4.22148e-05	17.1604	2.72391	1.72391	34.8871	16.8146	3.2094	2.2094	30.7052	0.285804	0.650063	1
89.7296	-0.86	6779888	0	14.5058	3.34421	2.34421	25.8537	0	15.8234	2.99364	1.99364	30.1768	0.17	27.4873	3.86427	2.86427	45.3248	0.279	45.087	2.5271	1.5271	96.8694	0.0129583	0.0317531	0.00206134	0.000158089	0.00765704	0.0187629	0.00121804	9.34147e-05	0.00428355	0.0104964	0.000681405	5.22586e-05	0.00346028	0.00847908	0.000550443	4.22148e-05	17.1604	2.72391	1.72391	34.8871	16.8146	3.2094	2.2094	30.7052	0.285804	0.650063	1
89.8983	-0.86	6779888	0	14.5058	3.34421	2.34421	25.8537	0	15.8234	2.99364	1.99364	30.1768	0.17	27.4873	3.86427	2.86427	45.3248	0.279	45.087	2.5271	1.5271	96.8694	0.0129583	0.0317531	0.00206134	0.000158089	0.00765704	0.0187629	0.00121804	9.34147e-05	0.00428355	0.0104964	0.000681405	5.22586e-05	0.00346028	0.00847908	0.000550443	4.22148e-05	17.1604	2.72391	1.72391	34.8871	16.8146	3.2094	2.2094	30.7052	0.285804	0.650063	1
90.067	-0.86	6779888	0	14.5058	3.34421	2.34421	25.8537	0	15.8234	2.99364	1.99364	30.1768	0.17	27.4873	3.86427	2.86427	45.3248	0.279	45.087	2.5271	1.5271	96.8694	0.0129583	0.0317531	0.00206134	0.000158089	0.00765704	0.0187629	0.00121804	9.34147e-05	0.00428355	0.0104964	0.000681405	5.22586e-05	0.00346028	0.00847908	0.000550443	4.22148e-05	17.1604	2.72391	1.72391	34.8871	16.8146	3.2094	2.2094	30.7052	0.285804	0.650063	1
90.2356	-0.86	6779888	0	14.5058	3.34421	2.34421	25.8537	0	15.8234	2.99364	1.99364	30.1768	0.17	27.4873	3.86427	2.86427	45.3248	0.279	45.087	2.5271	1.5271	96.8694	0.0129583	0.0317531	0.00206134	0.000158089	0.00765704	0.0187629	0.00121804	9.34147e-05	0.00428355	0.0104964	0.000681405	5.22586e-05	0.00346028	0.00847908	0.000550443	4.22148e-05	17.1604	2.72391	1.72391	34.8871	16.8146	3.2094	2.2094	30.7052	0.285804	0.650063	1
90.4043	-0.86	6779888	0	14.5058	3.34421	2.34421	25.8537	0	15.8234	2.99364	1.99364	30.1768	0.17	27.4873	3.86427	2.86427	45.3248	0.279	45.087	2.5271	1.5271	96.8694	0.0129583	0.0317531	0.00206134	0.000158089	0.00765704	0.0187629	0.00121804	9.34147e-05	0.00428355	0.0104964	0.000681405	5.22586e-05	0.00346028	0.00847908	0.000550443	4.22148e-05	17.1604	2.72391	1.72391	34.8871	16.8146	3.2094	2.2094	30.7052	0.285804	0.650063	1
90.5729	-0.86	6779888	0	14.5058	3.34421	2.34421	25.8537	0	15.8234	2.99364	1.99364	30.1768	0.17	27.4873	3.86427	2.86427	45.3248	0.279	45.087	2.5271	1.5271	96.8694	0.0129583	0.0317531	0.00206134	0.000158089	0.00765704	0.0187629	0.00121804	9.34147e-05	0.00428355	0.0104964	0.000681405	5.22586e-05	0.00346028	0.00847908	0.000550443	4.22148e-05	17.1604	2.72391	1.72391	34.8871	16.8146	3.2094	2.2094	30.7052	0.285804	0.650063	1
90.7416	-0.86	6779888	0	14.5058	3.34421	2.34421	25.8537	0	15.8234	2.99364	1.99364	30.1768	0.17	27.4873	3.86427	2.86427	45.3248	0.279	45.087	2.5271	1.5271	96.8694	0.0129583	0.0317531	0.00206134	0.000158089	0.00765704	0.0187629	0.00121804	9.34147e-05	0.00428355	0.0104964	0.000681405	5.22586e-05	0.00346028	0.00847908	0.000550443	4.22148e-05	17.1604	2.72391	1.72391	34.8871	16.8146	3.2094	2.2094	30.7052	0.285804	0.650063	1
90.9103	-0.86	6779888	0	14.5058	3.34421	2.34421	25.8537	0	15.8234	2.99364	1.99364	30.1768	0.17	27.4873	3.86427	2.86427	45.3248	0.279	45.087	2.5271	1.5271	96.8694	0.0129583	0.0317531	0.00206134	0.000158089	0.00765704	0.0187629	0.00121804	9.34147e-05	0.00428355	0.0104964	0.000681405	5.22586e-05	0.00346028	0.00847908	0.000550443	4.22148e-05	17.1604	2.72391	1.72391	34.8871	16.8146	3.2094	2.2094	30.7052	0.285804	0.650063	1
91.0789	-0.86	6779888	0	14.5058	3.34421	2.34421	25.8537	0	15.8234	2.99364	1.99364	30.1768	0.17	27.4873	3.86427	2.86427	45.3248	0.279	45.087	2.5271	1.5271	96.8694	0.0129583	0.0317531	0.00206134	0.000158089	0.00765704	0.0187629	0.00121804	9.34147e-05	0.00428355	0.0104964	0.000681405	5.22586e-05	0.00346028	0.00847908	0.000550443	4.22148e-05	17.1604	2.72391	1.72391	34.8871	16.8146	3.2094	2.2094	30.7052	0.285804	0.650063	1
91.2476	-0.86	6779888	0	14.5058	3.34421	2.34421	25.8537	0	15.8234	2.99364	1.99364	30.1768	0.17	27.4873	3.86427	2.86427	45.3248	0.279	45.087	2.5271	1.5271	96.8694	0.0129583	0.0317531	0.00206134	0.000158089	0.00765704	0.0187629	0.00121804	9.34147e-05	0.00428355	0.0104964	0.000681405	5.22586e-05	0.00346028	0.00847908	0.000550443	4.22148e-05	17.1604	2.72391	1.72391	34.8871	16.8146	3.2094	2.2094	30.7052	0.285804	0.650063	1
91.4163	-0.86	6779888	0	14.5058	3.34421	2.34421	25.8537	0	15.8234	2.99364	1.99364	30.1768	0.17	27.4873	3.86427	2.86427	45.3248	0.279	45.087	2.5271	1.5271	96.8694	0.0129583	0.0317531	0.00206134	0.000158089	0.00765704	0.0187629	0.00121804	9.34147e-05	0.00428355	0.0104964	0.000681405	5.22586e-05	0.00346028	0.00847908	0.000550443	4.22148e-05	17.1604	2.72391	1.72391	34.8871	16.8146	3.2094	2.2094	30.7052	0.285804	0.650063	1
91.5849	-0.86	6779888	0	14.5058	3.34421	2.34421	25.8537	0	15.8234	2.99364	1.99364	30.1768	0.17	27.4873	3.86427	2.86427	45.3248	0.279	45.087	2.5271	1.5271	96.8694	0.0129583	0.0317531	0.00206134	0.000158089	0.00765704	0.0187629	0.00121804	9.34147e-05	0.00428355	0.0104964	0.000681405	5.22586e-05	0.00346028	0.00847908	0.000550443	4.22148e-05	17.1604	2.72391	1.72391	34.8871	16.8146	3.2094	2.2094	30.7052	0.285804	0.650063	1
91.7536	-0.86	6779888	0	14.5058	3.34421	2.34421	25.8537	0	15.8234	2.99364	1.99364	30.1768	0.17	27.4873	3.86427	2.86427	45.3248	0.279	45.087	2.5271	1.5271	96.8694	0.0129583	0.0317531	0.00206134	0.000158089	0.00765704	0.0187629	0.00121804	9.34147e-05	0.00428355	0.0104964	0.000681405	5.22586e-05	0.00346028	0.00847908	0.000550443	4.22148e-05	17.1604	2.72391	1.72391	34.8871	16.8146	3.2094	2.2094	30.7052	0.285804	0.650063	1
91.9223	-0.86	6779888	0	14.5058	3.34421	2.34421	25.8537	0	15.8234	2.99364	1.99364	30.1768	0.17	27.4873	3.86427	2.86427	45.3248	0.279	45.087	2.5271	1.5271	96.8694	0.0129583	0.0317531	0.00206134	0.000158089	0.00765704	0.0187629	0.00121804	9.34147e-05	0.00428355	0.0104964	0.000681405	5.22586e-05	0.00346028	0.00847908	0.000550443	4.22148e-05	17.1604	2.72391	1.72391	34.8871	16.8146	3.2094	2.2094	30.7052	0.285804	0.650063	1
92.0909	-0.86	6779888	0	14.5058	3.34421	2.34421	25.8537	0	15.8234	2.99364	1.99364	30.1768	0.17	27.4873	3.86427	2.86427	45.3248	0.279	45.087	2.5271	1.5271	96.8694	0.0129583	0.0317531	0.00206134	0.000158089	0.00765704	0.0187629	0.00121804	9.34147e-05	0.00428355	0.0104964	0.000681405	5.22586e-05	0.00346028	0.00847908	0.000550443	4.22148e-05	17.1604	2.72391	1.72391	34.8871	16.8146	3.2094	2.2094	30.7052	0.285804	0.650063	1
92.2596	-0.86	6779888	0	14.5058	3.34421	2.34421	25.8537	0	15.8234	2.99364	1.99364	30.1768	0.17	27.4873	3.86427	2.86427	45.3248	0.279	45.087	2.5271	1.5271	96.8694	0.0129583	0.0317531	0.00206134	0.000158089	0.00765704	0.0187629	0.00121804	9.34147e-05	0.00428355	0.0104964	0.000681405	5.22586e-05	0.00346028	0.00847908	0.000550443	4.22148e-05	17.1604	2.72391	1.72391	34.8871	16.8146	3.2094	2.2094	30.7052	0.285804	0.650063	1
92.4283	-0.86	6779888	0	14.5058	3.34421	2.34421	25.8537	0	15.8234	2.99364	1.99364	30.1768	0.17	27.4873	3.86427	2.86427	45.3248	0.279	45.087	2.5271	1.5271	96.8694	0.0129583	0.0317531	0.00206134	0.000158089	0.00765704	0.0187629	0.00121804	9.34147e-05	0.00428355	0.0104964	0.000681405	5.22586e-05	0.00346028	0.00847908	0.000550443	4.22148e-05	17.1604	2.72391	1.72391	34.8871	16.8146	3.2094	2.2094	30.7052	0.285804	0.650063	1
92.5969	-0.86	6779888	0	14.5058	3.34421	2.34421	25.8537	0	15.8234	2.99364	1.99364	30.1768	0.17	27.4873	3.86427	2.86427	45.3248	0.279	45.087	2.5271	1.5271	96.8694	0.0129583	0.0317531	0.00206134	0.000158089	0.00765704	0.0187629	0.00121804	9.34147e-05	0.00428355	0.0104964	0.000681405	5.22586e-05	0.00346028	0.00847908	0.000550443	4.22148e-05	17.1604	2.72391	1.72391	34.8871	16.8146	3.2094	2.2094	30.7052	0.285804	0.650063	1
92.7656	-0.86	6779888	0	14.5058	3.34421	2.34421	25.8537	0	15.8234	2.99364	1.99364	30.1768	0.17	27.4873	3.86427	2.86427	45.3248	0.279	45.087	2.5271	1.5271	96.8694	0.0129583	0.0317531	0.00206134	0.000158089	0.00765704	0.0187629	0.00121804	9.34147e-05	0.00428355	0.0104964	0.000681405	5.22586e-05	0.00346028	0.00847908	0.000550443	4.22148e-05	17.1604	2.72391	1.72391	34.8871	16.8146	3.2094	2.2094	30.7052	0.285804	0.650063	1
92.9343	-0.86	6779888	0	14.5058	3.34421	2.34421	25.8537	0	15.8234	2.99364	1.99364	30.1768	0.17	27.4873	3.86427	2.86427	45.3248	0.279	45.087	2.5271	1.5271	96.8694	0.0129583	0.0317531	0.00206134	0.000158089	0.00765704	0.0187629	0.00121804	9.34147e-05	0.00428355	0.0104964	0.000681405	5.22586e-05	0.00346028	0.00847908	0.000550443	4.22148e-05	17.1604	2.72391	1.72391	34.8871	16.8146	3.2094	2.2094	30.7052	0.285804	0.650063	1
93.1029	-0.86	6779888	0	14.5058	3.34421	2.34421	25.8537	0	15.8234	2.99364	1.99364	30.1768	0.17	27.4873	3.86427	2.86427	45.3248	0.279	45.087	2.5271	1.5271	96.8694	0.0129583	0.0317531	0.00206134	0.000158089	0.00765704	0.0187629	0.00121804	9.34147e-05	0.00428355	0.0104964	0.000681405	5.22586e-05	0.00346028	0.00847908	0.000550443	4.22148e-05	17.1604	2.72391	1.72391	34.8871	16.8146	3.2094	2.2094	30.7052	0.285804	0.650063	1
93.2716	-0.86	6779888	0	14.5058	3.34421	2.34421	25.8537	0	15.8234	2.99364	1.99364	30.1768	0.17	27.4873	3.86427	2.86427	45.3248	0.279	45.087	2.5271	1.5271	96.8694	0.0129583	0.0317531	0.00206134	0.000158089	0.00765704	0.0187629	0.00121804	9.34147e-05	0.00428355	0.0104964	0.000681405	5.22586e-05	0.00346028	0.00847908	0.000550443	4.22148e-05	17.1604	2.72391	1.72391	34.8871	16.8146	3.2094	2.2094	30.7052	0.285804	0.650063	1
93.4402	-0.86	6779888	0	14.5058	3.34421	2.34421	25.8537	0	15.8234	2.99364	1.99364	30.1768	0.17	27.4873	3.86427	2.86427	45.3248	0.279	45.087	2.5271	1.5271	96.8694	0.0129583	0.0317531	0.00206134	0.000158089	0.00765704	0.0187629	0.00121804	9.34147e-05	0.00428355	0.0104964	0.000681405	5.22586e-05	0.00346028	0.00847908	0.000550443	4.22148e-05	17.1604	2.72391	1.72391	34.8871	16.8146	3.2094	2.2094	30.7052	0.285804	0.650063	1
93.6089	-0.86	6779888	0	14.5058	3.34421	2.34421	25.8537	0	15.8234	2.99364	1.99364	30.1768	0.17	27.4873	3.86427	2.86427	45.3248	0.279	45.087	2.5271	1.5271	96.8694	0.0129583	0.0317531	0.00206134	0.000158089	0.00765704	0.0187629	0.00121804	9.34147e-05	0.00428355	0.0104964	0.000681405	5.22586e-05	0.00346028	0.00847908	0.000550443	4.22148e-05	17.1604	2.72391	1.72391	34.8871	16.8146	3.2094	2.2094	30.7052	0.285804	0.650063	1
93.7776	-0.86	6779888	0	14.5058	3.34421	2.34421	25.8537	0	15.8234	2.99364	1.99364	30.1768	0.17	27.4873	3.86427	2.86427	45.3248	0.279	45.087	2.5271	1.5271	96.8694	0.0129583	0.0317531	0.00206134	0.000158089	0.00765704	0.0187629	0.00121804	9.34147e-05	0.00428355	0.0104964	0.000681405	5.22586e-05	0.00346028	0.00847908	0.000550443	4.22148e-05	17.1604	2.72391	1.72391	34.8871	16.8146	3.2094	2.2094	30.7052	0.285804	0.650063	1
93.9462	-0.86	6779888	0	14.5058	3.34421	2.34421	25.8537	0	15.8234	2.99364	1.99364	30.1768	0.17	27.4873	3.86427	2.86427	45.3248	0.279	45.087	2.5271	1.5271	96.8694	0.0129583	0.0317531	0.00206134	0.000158089	0.00765704	0.0187629	0.00121804	9.34147e-05	0.00428355	0.0104964	0.000681405	5.22586e-05	0.00346028	0.00847908	0.000550443	4.22148e-05	17.1604	2.72391	1.72391	34.8871	16.8146	3.2094	2.2094	30.7052	0.285804	0.650063	1
94.1149	-0.86	6779888	0	14.5058	3.34421	2.34421	25.8537	0	15.8234	2.99364	1.99364	30.1768	0.17	27.4873	3.86427	2.86427	45.3248	0.279	45.087	2.5271	1.5271	96.8694	0.0129583	0.0317531	0.00206134	0.000158089	0.00765704	0.0187629	0.00121804	9.34147e-05	0.00428355	0.0104964	0.000681405	5.22586e-05	0.00346028	0.00847908	0.000550443	4.22148e-05	17.1604	2.72391	1.72391	34.8871	16.8146	3.2094	2.2094	30.7052	0.285804	0.650063	1
94.2836	-0.86	6779888	0	14.5058	3.34421	2.34421	25.8537	0	15.8234	2.99364	1.99364	30.1768	0.17	27.4873	3.86427	2.86427	45.3248	0.279	45.087	2.5271	1.5271	96.8694	0.0129583	0.0317531	0.00206134	0.000158089	0.00765704	0.0187629	0.00121804	9.34147e-05	0.00428355	0.0104964	0.000681405	5.22586e-05	0.00346028	0.00847908	0.000550443	4.22148e-05	17.1604	2.72391	1.72391	34.8871	16.8146	3.2094	2.2094	30.7052	0.285804	0.650063	1
94.4522	-0.86	6779888	0	14.5058	3.34421	2.34421	25.8537	0	15.8234	2.99364	1.99364	30.1768	0.17	27.4873	3.86427	2.86427	45.3248	0.279	45.087	2.5271	1.5271	96.8694	0.0129583	0.0317531	0.00206134	0.000158089	0.00765704	0.0187629	0.00121804	9.34147e-05	0.00428355	0.0104964	0.000681405	5.22586e-05	0.00346028	0.00847908	0.000550443	4.22148e-05	17.1604	2.72391	1.72391	34.8871	16.8146	3.2094	2.2094	30.7052	0.285804	0.650063	1
94.6209	-0.86	6779888	0	14.5058	3.34421	2.34421	25.8537	0	15.8234	2.99364	1.99364	30.1768	0.17	27.4873	3.86427	2.86427	45.3248	0.279	45.087	2.5271	1.5271	96.8694	0.0129583	0.0317531	0.00206134	0.000158089	0.00765704	0.0187629	0.00121804	9.34147e-05	0.00428355	0.0104964	0.000681405	5.22586e-05	0.00346028	0.00847908	0.000550443	4.22148e-05	17.1604	2.72391	1.72391	34.8871	16.8146	3.2094	2.2094	30.7052	0.285804	0.650063	1
94.7896	-0.86	6779888	0	14.5058	3.34421	2.34421	25.8537	0	15.8234	2.99364	1.99364	30.1768	0.17	27.4873	3.86427	2.86427	45.3248	0.279	45.087	2.5271	1.5271	96.8694	0.0129583	0.0317531	0.00206134	0.000158089	0.00765704	0.0187629	0.00121804	9.34147e-05	0.00428355	0.0104964	0.000681405	5.22586e-05	0.00346028	0.00847908	0.000550443	4.22148e-05	17.1604	2.72391	1.72391	34.8871	16.8146	3.2094	2.2094	30.7052	0.285804	0.650063	1
94.9582	-0.86	6779888	0	14.5058	3.34421	2.34421	25.8537	0	15.8234	2.99364	1.99364	30.1768	0.17	27.4873	3.86427	2.86427	45.3248	0.279	45.087	2.5271	1.5271	96.8694	0.0129583	0.0317531	0.00206134	0.000158089	0.00765704	0.0187629	0.00121804	9.34147e-05	0.00428355	0.0104964	0.000681405	5.22586e-05	0.00346028	0.00847908	0.000550443	4.22148e-05	17.1604	2.72391	1.72391	34.8871	16.8146	3.2094	2.2094	30.7052	0.285804	0.650063	1
95.1269	-0.86	6779888	0	14.5058	3.34421	2.34421	25.8537	0	15.8234	2.99364	1.99364	30.1768	0.17	27.4873	3.86427	2.86427	45.3248	0.279	45.087	2.5271	1.5271	96.8694	0.0129583	0.0317531	0.00206134	0.000158089	0.00765704	0.0187629	0.00121804	9.34147e-05	0.00428355	0.0104964	0.000681405	5.22586e-05	0.00346028	0.00847908	0.000550443	4.22148e-05	17.1604	2.72391	1.72391	34.8871	16.8146	3.2094	2.2094	30.7052	0.285804	0.650063	1
95.2956	-0.86	6779888	0	14.5058	3.34421	2.34421	25.8537	0	15.8234	2.99364	1.99364	30.1768	0.17	27.4873	3.86427	2.86427	45.3248	0.279	45.087	2.5271	1.5271	96.8694	0.0129583	0.0317531	0.00206134	0.000158089	0.00765704	0.0187629	0.00121804	9.34147e-05	0.00428355	0.0104964	0.000681405	5.22586e-05	0.00346028	0.00847908	0.000550443	4.22148e-05	17.1604	2.72391	1.72391	34.8871	16.8146	3.2094	2.2094	30.7052	0.285804	0.650063	1
95.4642	-0.86	6779888	0	14.5058	3.34421	2.34421	25.8537	0	15.8234	2.99364	1.99364	30.1768	0.17	27.4873	3.86427	2.86427	45.3248	0.279	45.087	2.5271	1.5271	96.8694	0.0129583	0.0317531	0.00206134	0.000158089	0.00765704	0.0187629	0.00121804	9.34147e-05	0.00428355	0.0104964	0.000681405	5.22586e-05	0.00346028	0.00847908	0.000550443	4.22148e-05	17.1604	2.72391	1.72391	34.8871	16.8146	3.2094	2.2094	30.7052	0.285804	0.650063	1
95.6329	-0.86	6779888	0	14.5058	3.34421	2.34421	25.8537	0	15.8234	2.99364	1.99364	30.1768	0.17	27.4873	3.86427	2.86427	45.3248	0.279	45.087	2.5271	1.5271	96.8694	0.0129583	0.0317531	0.00206134	0.000158089	0.00765704	0.0187629	0.00121804	9.34147e-05	0.00428355	0.0104964	0.000681405	5.22586e-05	0.00346028	0.00847908	0.000550443	4.22148e-05	17.1604	2.72391	1.72391	34.8871	16.8146	3.2094	2.2094	30.7052	0.285804	0.650063	1
95.8016	-0.86	6779888	0	14.5058	3.34421	2.34421	25.8537	0	15.8234	2.99364	1.99364	30.1768	0.17	27.4873	3.86427	2.86427	45.3248	0.279	45.087	2.5271	1.5271	96.8694	0.0129583	0.0317531	0.00206134	0.000158089	0.00765704	0.0187629	0.00121804	9.34147e-05	0.00428355	0.0104964	0.000681405	5.22586e-05	0.00346028	0.00847908	0.000550443	4.22148e-05	17.1604	2.72391	1.72391	34.8871	16.8146	3.2094	2.2094	30.7052	0.285804	0.650063	1
95.9702	-0.86	6779888	0	14.5058	3.34421	2.34421	25.8537	0	15.8234	2.99364	1.99364	30.1768	0.17	27.4873	3.86427	2.86427	45.3248	0.279	45.087	2.5271	1.5271	96.8694	0.0129583	0.0317531	0.00206134	0.000158089	0.00765704	0.0187629	0.00121804	9.34147e-05	0.00428355	0.0104964	0.000681405	5.22586e-05	0.00346028	0.00847908	0.000550443	4.22148e-05	17.1604	2.72391	1.72391	34.8871	16.8146	3.2094	2.2094	30.7052	0.285804	0.650063	1
96.1389	-0.86	6779888	0	14.5058	3.34421	2.34421	25.8537	0	15.8234	2.99364	1.99364	30.1768	0.17	27.4873	3.86427	2.86427	45.3248	0.279	45.087	2.5271	1.5271	96.8694	0.0129583	0.0317531	0.00206134	0.000158089	0.00765704	0.0187629	0.00121804	9.34147e-05	0.00428355	0.0104964	0.000681405	5.22586e-05	0.00346028	0.00847908	0.000550443	4.22148e-05	17.1604	2.72391	1.72391	34.8871	16.8146	3.2094	2.2094	30.7052	0.285804	0.650063	1
96.3075	-0.86	6779888	0	14.5058	3.34421	2.34421	25.8537	0	15.8234	2.99364	1.99364	30.1768	0.17	27.4873	3.86427	2.86427	45.3248	0.279	45.087	2.5271	1.5271	96.8694	0.0129583	0.0317531	0.00206134	0.000158089	0.00765704	0.0187629	0.00121804	9.34147e-05	0.00428355	0.0104964	0.000681405	5.22586e-05	0.00346028	0.00847908	0.000550443	4.22148e-05	17.1604	2.72391	1.72391	34.8871	16.8146	3.2094	2.2094	30.7052	0.285804	0.650063	1
96.4762	-0.86	6779888	0	14.5058	3.34421	2.34421	25.8537	0	15.8234	2.99364	1.99364	30.1768	0.17	27.4873	3.86427	2.86427	45.3248	0.279	45.087	2.5271	1.5271	96.8694	0.0129583	0.0317531	0.00206134	0.000158089	0.00765704	0.0187629	0.00121804	9.34147e-05	0.00428355	0.0104964	0.000681405	5.22586e-05	0.00346028	0.00847908	0.000550443	4.22148e-05	17.1604	2.72391	1.72391	34.8871	16.8146	3.2094	2.2094	30.7052	0.285804	0.650063	1
96.6449	-0.86	6779888	0	14.5058	3.34421	2.34421	25.8537	0	15.8234	2.99364	1.99364	30.1768	0.17	27.4873	3.86427	2.86427	45.3248	0.279	45.087	2.5271	1.5271	96.8694	0.0129583	0.0317531	0.00206134	0.000158089	0.00765704	0.0187629	0.00121804	9.34147e-05	0.00428355	0.0104964	0.000681405	5.22586e-05	0.00346028	0.00847908	0.000550443	4.22148e-05	17.1604	2.72391	1.72391	34.8871	16.8146	3.2094	2.2094	30.7052	0.285804	0.650063	1
96.8135	-0.86	6779888	0	14.5058	3.34421	2.34421	25.8537	0	15.8234	2.99364	1.99364	30.1768	0.17	27.4873	3.86427	2.86427	45.3248	0.279	45.087	2.5271	1.5271	96.8694	0.0129583	0.0317531	0.00206134	0.000158089	0.00765704	0.0187629	0.00121804	9.34147e-05	0.00428355	0.0104964	0.000681405	5.22586e-05	0.00346028	0.00847908	0.000550443	4.22148e-05	17.1604	2.72391	1.72391	34.8871	16.8146	3.2094	2.2094	30.7052	0.285804	0.650063	1
96.9822	-0.86	6779888	0	14.5058	3.34421	2.34421	25.8537	0	15.8234	2.99364	1.99364	30.1768	0.17	27.4873	3.86427	2.86427	45.3248	0.279	45.087	2.5271	1.5271	96.8694	0.0129583	0.0317531	0.00206134	0.000158089	0.00765704	0.0187629	0.00121804	9.34147e-05	0.00428355	0.0104964	0.000681405	5.22586e-05	0.00346028	0.00847908	0.000550443	4.22148e-05	17.1604	2.72391	1.72391	34.8871	16.8146	3.2094	2.2094	30.7052	0.285804	0.650063	1
97.1509	-0.86	6779888	0	14.5058	3.34421	2.34421	25.8537	0	15.8234	2.99364	1.99364	30.1768	0.17	27.4873	3.86427	2.86427	45.3248	0.279	45.087	2.5271	1.5271	96.8694	0.0129583	0.0317531	0.00206134	0.000158089	0.00765704	0.0187629	0.00121804	9.34147e-05	0.00428355	0.0104964	0.000681405	5.22586e-05	0.00346028	0.00847908	0.000550443	4.22148e-05	17.1604	2.72391	1.72391	34.8871	16.8146	3.2094	2.2094	30.7052	0.285804	0.650063	1
97.3195	-0.86	6779888	0	14.5058	3.34421	2.34421	25.8537	0	15.8234	2.99364	1.99364	30.1768	0.17	27.4873	3.86427	2.86427	45.3248	0.279	45.087	2.5271	1.5271	96.8694	0.0129583	0.0317531	0.00206134	0.000158089	0.00765704	0.0187629	0.00121804	9.34147e-05	0.00428355	0.0104964	0.000681405	5.22586e-05	0.00346028	0.00847908	0.000550443	4.22148e-05	17.1604	2.72391	1.72391	34.8871	16.8146	3.2094	2.2094	30.7052	0.285804	0.650063	1
97.4882	-0.86	6779888	0	14.5058	3.34421	2.34421	25.8537	0	15.8234	2.99364	1.99364	30.1768	0.17	27.4873	3.86427	2.86427	45.3248	0.279	45.087	2.5271	1.5271	96.8694	0.0129583	0.0317531	0.00206134	0.000158089	0.00765704	0.0187629	0.00121804	9.34147e-05	0.00428355	0.0104964	0.000681405	5.22586e-05	0.00346028	0.00847908	0.000550443	4.22148e-05	17.1604	2.72391	1.72391	34.8871	16.8146	3.2094	2.2094	30.7052	0.285804	0.650063	1
97.6569	-0.86	6779888	0	14.5058	3.34421	2.34421	25.8537	0	15.8234	2.99364	1.99364	30.1768	0.17	27.4873	3.86427	2.86427	45.3248	0.279	45.087	2.5271	1.5271	96.8694	0.0129583	0.0317531	0.00206134	0.000158089	0.00765704	0.0187629	0.00121804	9.34147e-05	0.00428355	0.0104964	0.000681405	5.22586e-05	0.00346028	0.00847908	0.000550443	4.22148e-05	17.1604	2.72391	1.72391	34.8871	16.8146	3.2094	2.2094	30.7052	0.285804	0.650063	1
97.8255	-0.86	6779888	0	14.5058	3.34421	2.34421	25.8537	0	15.8234	2.99364	1.99364	30.1768	0.17	27.4873	3.86427	2.86427	45.3248	0.279	45.087	2.5271	1.5271	96.8694	0.0129583	0.0317531	0.00206134	0.000158089	0.00765704	0.0187629	0.00121804	9.34147e-05	0.00428355	0.0104964	0.000681405	5.22586e-05	0.00346028	0.00847908	0.000550443	4.22148e-05	17.1604	2.72391	1.72391	34.8871	16.8146	3.2094	2.2094	30.7052	0.285804	0.650063	1
97.9942	-0.86	6779888	0	14.5058	3.34421	2.34421	25.8537	0	15.8234	2.99364	1.99364	30.1768	0.17	27.4873	3.86427	2.86427	45.3248	0.279	45.087	2.5271	1.5271	96.8694	0.0129583	0.0317531	0.00206134	0.000158089	0.00765704	0.0187629	0.00121804	9.34147e-05	0.00428355	0.0104964	0.000681405	5.22586e-05	0.00346028	0.00847908	0.000550443	4.22148e-05	17.1604	2.72391	1.72391	34.8871	16.8146	3.2094	2.2094	30.7052	0.285804	0.650063	1
98.1629	-0.85	6779888	0	14.5058	3.34421	2.34421	25.8537	0	15.8234	2.99364	1.99364	30.1768	0.17	27.4873	3.86427	2.86427	45.3248	0.279	45.087	2.5271	1.5271	96.8694	0.0138839	0.0340212	0.00220858	0.000169381	0.00820397	0.0201031	0.00130505	0.000100087	0.00458952	0.0112462	0.000730077	5.59914e-05	0.00370744	0.00908473	0.00058976	4.52302e-05	17.1604	2.72391	1.72391	34.8871	16.8146	3.2094	2.2094	30.7052	0.285804	0.650063	1
98.3315	-0.85	6779888	0	14.5058	3.34421	2.34421	25.8537	0	15.8234	2.99364	1.99364	30.1768	0.17	27.4873	3.86427	2.86427	45.3248	0.279	45.087	2.5271	1.5271	96.8694	0.0138839	0.0340212	0.00220858	0.000169381	0.00820397	0.0201031	0.00130505	0.000100087	0.00458952	0.0112462	0.000730077	5.59914e-05	0.00370744	0.00908473	0.00058976	4.52302e-05	17.1604	2.72391	1.72391	34.8871	16.8146	3.2094	2.2094	30.7052	0.285804	0.650063	1
98.5002	-0.85	6779888	0	14.5058	3.34421	2.34421	25.8537	0	15.8234	2.99364	1.99364	30.1768	0.17	27.4873	3.86427	2.86427	45.3248	0.279	45.087	2.5271	1.5271	96.8694	0.0138839	0.0340212	0.00220858	0.000169381	0.00820397	0.0201031	0.00130505	0.000100087	0.00458952	0.0112462	0.000730077	5.59914e-05	0.00370744	0.00908473	0.00058976	4.52302e-05	17.1604	2.72391	1.72391	34.8871	16.8146	3.2094	2.2094	30.7052	0.285804	0.650063	1
98.6689	-0.85	6779888	0	14.5058	3.34421	2.34421	25.8537	0	15.8234	2.99364	1.99364	30.1768	0.17	27.4873	3.86427	2.86427	45.3248	0.279	45.087	2.5271	1.5271	96.8694	0.0138839	0.0340212	0.00220858	0.000169381	0.00820397	0.0201031	0.00130505	0.000100087	0.00458952	0.0112462	0.000730077	5.59914e-05	0.00370744	0.00908473	0.00058976	4.52302e-05	17.1604	2.72391	1.72391	34.8871	16.8146	3.2094	2.2094	30.7052	0.285804	0.650063	1
98.8375	-0.85	6779888	0	14.5058	3.34421	2.34421	25.8537	0	15.8234	2.99364	1.99364	30.1768	0.17	27.4873	3.86427	2.86427	45.3248	0.279	45.087	2.5271	1.5271	96.8694	0.0138839	0.0340212	0.00220858	0.000169381	0.00820397	0.0201031	0.00130505	0.000100087	0.00458952	0.0112462	0.000730077	5.59914e-05	0.00370744	0.00908473	0.00058976	4.52302e-05	17.1604	2.72391	1.72391	34.8871	16.8146	3.2094	2.2094	30.7052	0.285804	0.650063	1
99.0062	-0.85	6779888	0	14.5058	3.34421	2.34421	25.8537	0	15.8234	2.99364	1.99364	30.1768	0.17	27.4873	3.86427	2.86427	45.3248	0.279	45.087	2.5271	1.5271	96.8694	0.0138839	0.0340212	0.00220858	0.000169381	0.00820397	0.0201031	0.00130505	0.000100087	0.00458952	0.0112462	0.000730077	5.59914e-05	0.00370744	0.00908473	0.00058976	4.52302e-05	17.1604	2.72391	1.72391	34.8871	16.8146	3.2094	2.2094	30.7052	0.285804	0.650063	1
99.1748	-0.85	6779888	0	14.5058	3.34421	2.34421	25.8537	0	15.8234	2.99364	1.99364	30.1768	0.17	27.4873	3.86427	2.86427	45.3248	0.279	45.087	2.5271	1.5271	96.8694	0.0138839	0.0340212	0.00220858	0.000169381	0.00820397	0.0201031	0.00130505	0.000100087	0.00458952	0.0112462	0.000730077	5.59914e-05	0.00370744	0.00908473	0.00058976	4.52302e-05	17.1604	2.72391	1.72391	34.8871	16.8146	3.2094	2.2094	30.7052	0.285804	0.650063	1
99.3435	-0.85	6779888	0	14.5058	3.34421	2.34421	25.8537	0	15.8234	2.99364	1.99364	30.1768	0.17	27.4873	3.86427	2.86427	45.3248	0.279	45.087	2.5271	1.5271	96.8694	0.0138839	0.0340212	0.00220858	0.000169381	0.00820397	0.0201031	0.00130505	0.000100087	0.00458952	0.0112462	0.000730077	5.59914e-05	0.00370744	0.00908473	0.00058976	4.52302e-05	17.1604	2.72391	1.72391	34.8871	16.8146	3.2094	2.2094	30.7052	0.285804	0.650063	1
99.5122	-0.85	6779888	0	14.5058	3.34421	2.34421	25.8537	0	15.8234	2.99364	1.99364	30.1768	0.17	27.4873	3.86427	2.86427	45.3248	0.279	45.087	2.5271	1.5271	96.8694	0.0138839	0.0340212	0.00220858	0.000169381	0.00820397	0.0201031	0.00130505	0.000100087	0.00458952	0.0112462	0.000730077	5.59914e-05	0.00370744	0.00908473	0.00058976	4.52302e-05	17.1604	2.72391	1.72391	34.8871	16.8146	3.2094	2.2094	30.7052	0.285804	0.650063	1
99.6808	-0.85	6779888	0	14.5058	3.34421	2.34421	25.8537	0	15.8234	2.99364	1.99364	30.1768	0.17	27.4873	3.86427	2.86427	45.3248	0.279	45.087	2.5271	1.5271	96.8694	0.0138839	0.0340212	0.00220858	0.000169381	0.00820397	0.0201031	0.00130505	0.000100087	0.00458952	0.0112462	0.000730077	5.59914e-05	0.00370744	0.00908473	0.00058976	4.52302e-05	17.1604	2.72391	1.72391	34.8871	16.8146	3.2094	2.2094	30.7052	0.285804	0.650063	1
99.8495	-0.85	6779888	0	14.5058	3.34421	2.34421	25.8537	0	15.8234	2.99364	1.99364	30.1768	0.17	27.4873	3.86427	2.86427	45.3248	0.279	45.087	2.5271	1.5271	96.8694	0.0138839	0.0340212	0.00220858	0.000169381	0.00820397	0.0201031	0.00130505	0.000100087	0.00458952	0.0112462	0.000730077	5.59914e-05	0.00370744	0.00908473	0.00058976	4.52302e-05	17.1604	2.72391	1.72391	34.8871	16.8146	3.2094	2.2094	30.7052	0.285804	0.650063	1
100.018	-0.85	6779888	0	14.5058	3.34421	2.34421	25.8537	0	15.8234	2.99364	1.99364	30.1768	0.17	27.4873	3.86427	2.86427	45.3248	0.279	45.087	2.5271	1.5271	96.8694	0.0138839	0.0340212	0.00220858	0.000169381	0.00820397	0.0201031	0.00130505	0.000100087	0.00458952	0.0112462	0.000730077	5.59914e-05	0.00370744	0.00908473	0.00058976	4.52302e-05	17.1604	2.72391	1.72391	34.8871	16.8146	3.2094	2.2094	30.7052	0.285804	0.650063	1
100.187	-0.85	6779888	0	14.5058	3.34421	2.34421	25.8537	0	15.8234	2.99364	1.99364	30.1768	0.17	27.4873	3.86427	2.86427	45.3248	0.279	45.087	2.5271	1.5271	96.8694	0.0138839	0.0340212	0.00220858	0.000169381	0.00820397	0.0201031	0.00130505	0.000100087	0.00458952	0.0112462	0.000730077	5.59914e-05	0.00370744	0.00908473	0.00058976	4.52302e-05	17.1604	2.72391	1.72391	34.8871	16.8146	3.2094	2.2094	30.7052	0.285804	0.650063	1
100.356	-0.85	6779888	0	14.5058	3.34421	2.34421	25.8537	0	15.8234	2.99364	1.99364	30.1768	0.17	27.4873	3.86427	2.86427	45.3248	0.279	45.087	2.5271	1.5271	96.8694	0.0138839	0.0340212	0.00220858	0.000169381	0.00820397	0.0201031	0.00130505	0.000100087	0.00458952	0.0112462	0.000730077	5.59914e-05	0.00370744	0.00908473	0.00058976	4.52302e-05	17.1604	2.72391	1.72391	34.8871	16.8146	3.2094	2.2094	30.7052	0.285804	0.650063	1
100.524	-0.85	6779888	0	14.5058	3.34421	2.34421	25.8537	0	15.8234	2.99364	1.99364	30.1768	0.17	27.4873	3.86427	2.86427	45.3248	0.279	45.087	2.5271	1.5271	96.8694	0.0138839	0.0340212	0.00220858	0.000169381	0.00820397	0.0201031	0.00130505	0.000100087	0.00458952	0.0112462	0.000730077	5.59914e-05	0.00370744	0.00908473	0.00058976	4.52302e-05	17.1604	2.72391	1.72391	34.8871	16.8146	3.2094	2.2094	30.7052	0.285804	0.650063	1
100.693	-0.85	6779888	0	14.5058	3.34421	2.34421	25.8537	0	15.8234	2.99364	1.99364	30.1768	0.17	27.4873	3.86427	2.86427	45.3248	0.279	45.087	2.5271	1.5271	96.8694	0.0138839	0.0340212	0.00220858	0.000169381	0.00820397	0.0201031	0.00130505	0.000100087	0.00458952	0.0112462	0.000730077	5.59914e-05	0.00370744	0.00908473	0.00058976	4.52302e-05	17.1604	2.72391	1.72391	34.8871	16.8146	3.2094	2.2094	30.7052	0.285804	0.650063	1
100.861	-0.85	6779888	0	14.5058	3.34421	2.34421	25.8537	0	15.8234	2.99364	1.99364	30.1768	0.17	27.4873	3.86427	2.86427	45.3248	0.279	45.087	2.5271	1.5271	96.8694	0.0138839	0.0340212	0.00220858	0.000169381	0.00820397	0.0201031	0.00130505	0.000100087	0.00458952	0.0112462	0.000730077	5.59914e-05	0.00370744	0.00908473	0.00058976	4.52302e-05	17.1604	2.72391	1.72391	34.8871	16.8146	3.2094	2.2094	30.7052	0.285804	0.650063	1
101.03	-0.85	6779888	0	14.5058	3.34421	2.34421	25.8537	0	15.8234	2.99364	1.99364	30.1768	0.17	27.4873	3.86427	2.86427	45.3248	0.279	45.087	2.5271	1.5271	96.8694	0.0138839	0.0340212	0.00220858	0.000169381	0.00820397	0.0201031	0.00130505	0.000100087	0.00458952	0.0112462	0.000730077	5.59914e-05	0.00370744	0.00908473	0.00058976	4.52302e-05	17.1604	2.72391	1.72391	34.8871	16.8146	3.2094	2.2094	30.7052	0.285804	0.650063	1
101.199	-0.85	6779888	0	14.5058	3.34421	2.34421	25.8537	0	15.8234	2.99364	1.99364	30.1768	0.17	27.4873	3.86427	2.86427	45.3248	0.279	45.087	2.5271	1.5271	96.8694	0.0138839	0.0340212	0.00220858	0.000169381	0.00820397	0.0201031	0.00130505	0.000100087	0.00458952	0.0112462	0.000730077	5.59914e-05	0.00370744	0.00908473	0.00058976	4.52302e-05	17.1604	2.72391	1.72391	34.8871	16.8146	3.2094	2.2094	30.7052	0.285804	0.650063	1
101.367	-0.85	6779888	0	14.5058	3.34421	2.34421	25.8537	0	15.8234	2.99364	1.99364	30.1768	0.17	27.4873	3.86427	2.86427	45.3248	0.279	45.087	2.5271	1.5271	96.8694	0.0138839	0.0340212	0.00220858	0.000169381	0.00820397	0.0201031	0.00130505	0.000100087	0.00458952	0.0112462	0.000730077	5.59914e-05	0.00370744	0.00908473	0.00058976	4.52302e-05	17.1604	2.72391	1.72391	34.8871	16.8146	3.2094	2.2094	30.7052	0.285804	0.650063	1
101.536	-0.85	6779888	0	14.5058	3.34421	2.34421	25.8537	0	15.8234	2.99364	1.99364	30.1768	0.17	27.4873	3.86427	2.86427	45.3248	0.279	45.087	2.5271	1.5271	96.8694	0.0138839	0.0340212	0.00220858	0.000169381	0.00820397	0.0201031	0.00130505	0.000100087	0.00458952	0.0112462	0.000730077	5.59914e-05	0.00370744	0.00908473	0.00058976	4.52302e-05	17.1604	2.72391	1.72391	34.8871	16.8146	3.2094	2.2094	30.7052	0.285804	0.650063	1
101.705	-0.85	6779888	0	14.5058	3.34421	2.34421	25.8537	0	15.8234	2.99364	1.99364	30.1768	0.17	27.4873	3.86427	2.86427	45.3248	0.279	45.087	2.5271	1.5271	96.8694	0.0138839	0.0340212	0.00220858	0.000169381	0.00820397	0.0201031	0.00130505	0.000100087	0.00458952	0.0112462	0.000730077	5.59914e-05	0.00370744	0.00908473	0.00058976	4.52302e-05	17.1604	2.72391	1.72391	34.8871	16.8146	3.2094	2.2094	30.7052	0.285804	0.650063	1
101.873	-0.85	6779888	0	14.5058	3.34421	2.34421	25.8537	0	15.8234	2.99364	1.99364	30.1768	0.17	27.4873	3.86427	2.86427	45.3248	0.279	45.087	2.5271	1.5271	96.8694	0.0138839	0.0340212	0.00220858	0.000169381	0.00820397	0.0201031	0.00130505	0.000100087	0.00458952	0.0112462	0.000730077	5.59914e-05	0.00370744	0.00908473	0.00058976	4.52302e-05	17.1604	2.72391	1.72391	34.8871	16.8146	3.2094	2.2094	30.7052	0.285804	0.650063	1
102.042	-0.85	6779888	0	14.5058	3.34421	2.34421	25.8537	0	15.8234	2.99364	1.99364	30.1768	0.17	27.4873	3.86427	2.86427	45.3248	0.279	45.087	2.5271	1.5271	96.8694	0.0138839	0.0340212	0.00220858	0.000169381	0.00820397	0.0201031	0.00130505	0.000100087	0.00458952	0.0112462	0.000730077	5.59914e-05	0.00370744	0.00908473	0.00058976	4.52302e-05	17.1604	2.72391	1.72391	34.8871	16.8146	3.2094	2.2094	30.7052	0.285804	0.650063	1
102.211	-0.85	6779888	0	14.5058	3.34421	2.34421	25.8537	0	15.8234	2.99364	1.99364	30.1768	0.17	27.4873	3.86427	2.86427	45.3248	0.279	45.087	2.5271	1.5271	96.8694	0.0138839	0.0340212	0.00220858	0.000169381	0.00820397	0.0201031	0.00130505	0.000100087	0.00458952	0.0112462	0.000730077	5.59914e-05	0.00370744	0.00908473	0.00058976	4.52302e-05	17.1604	2.72391	1.72391	34.8871	16.8146	3.2094	2.2094	30.7052	0.285804	0.650063	1
102.379	-0.85	6779888	0	14.5058	3.34421	2.34421	25.8537	0	15.8234	2.99364	1.99364	30.1768	0.17	27.4873	3.86427	2.86427	45.3248	0.279	45.087	2.5271	1.5271	96.8694	0.0138839	0.0340212	0.00220858	0.000169381	0.00820397	0.0201031	0.00130505	0.000100087	0.00458952	0.0112462	0.000730077	5.59914e-05	0.00370744	0.00908473	0.00058976	4.52302e-05	17.1604	2.72391	1.72391	34.8871	16.8146	3.2094	2.2094	30.7052	0.285804	0.650063	1
102.548	-0.85	6779888	0	14.5058	3.34421	2.34421	25.8537	0	15.8234	2.99364	1.99364	30.1768	0.17	27.4873	3.86427	2.86427	45.3248	0.279	45.087	2.5271	1.5271	96.8694	0.0138839	0.0340212	0.00220858	0.000169381	0.00820397	0.0201031	0.00130505	0.000100087	0.00458952	0.0112462	0.000730077	5.59914e-05	0.00370744	0.00908473	0.00058976	4.52302e-05	17.1604	2.72391	1.72391	34.8871	16.8146	3.2094	2.2094	30.7052	0.285804	0.650063	1
102.717	-0.85	6779888	0	14.5058	3.34421	2.34421	25.8537	0	15.8234	2.99364	1.99364	30.1768	0.17	27.4873	3.86427	2.86427	45.3248	0.279	45.087	2.5271	1.5271	96.8694	0.0138839	0.0340212	0.00220858	0.000169381	0.00820397	0.0201031	0.00130505	0.000100087	0.00458952	0.0112462	0.000730077	5.59914e-05	0.00370744	0.00908473	0.00058976	4.52302e-05	17.1604	2.72391	1.72391	34.8871	16.8146	3.2094	2.2094	30.7052	0.285804	0.650063	1
102.885	-0.85	6779888	0	14.5058	3.34421	2.34421	25.8537	0	15.8234	2.99364	1.99364	30.1768	0.17	27.4873	3.86427	2.86427	45.3248	0.279	45.087	2.5271	1.5271	96.8694	0.0138839	0.0340212	0.00220858	0.000169381	0.00820397	0.0201031	0.00130505	0.000100087	0.00458952	0.0112462	0.000730077	5.59914e-05	0.00370744	0.00908473	0.00058976	4.52302e-05	17.1604	2.72391	1.72391	34.8871	16.8146	3.2094	2.2094	30.7052	0.285804	0.650063	1
103.054	-0.85	6779888	0	14.5058	3.34421	2.34421	25.8537	0	15.8234	2.99364	1.99364	30.1768	0.17	27.4873	3.86427	2.86427	45.3248	0.279	45.087	2.5271	1.5271	96.8694	0.0138839	0.0340212	0.00220858	0.000169381	0.00820397	0.0201031	0.00130505	0.000100087	0.00458952	0.0112462	0.000730077	5.59914e-05	0.00370744	0.00908473	0.00058976	4.52302e-05	17.1604	2.72391	1.72391	34.8871	16.8146	3.2094	2.2094	30.7052	0.285804	0.650063	1
103.223	-0.85	6779888	0	14.5058	3.34421	2.34421	25.8537	0	15.8234	2.99364	1.99364	30.1768	0.17	27.4873	3.86427	2.86427	45.3248	0.279	45.087	2.5271	1.5271	96.8694	0.0138839	0.0340212	0.00220858	0.000169381	0.00820397	0.0201031	0.00130505	0.000100087	0.00458952	0.0112462	0.000730077	5.59914e-05	0.00370744	0.00908473	0.00058976	4.52302e-05	17.1604	2.72391	1.72391	34.8871	16.8146	3.2094	2.2094	30.7052	0.285804	0.650063	1
103.391	-0.85	6779888	0	14.5058	3.34421	2.34421	25.8537	0	15.8234	2.99364	1.99364	30.1768	0.17	27.4873	3.86427	2.86427	45.3248	0.279	45.087	2.5271	1.5271	96.8694	0.0138839	0.0340212	0.00220858	0.000169381	0.00820397	0.0201031	0.00130505	0.000100087	0.00458952	0.0112462	0.000730077	5.59914e-05	0.00370744	0.00908473	0.00058976	4.52302e-05	17.1604	2.72391	1.72391	34.8871	16.8146	3.2094	2.2094	30.7052	0.285804	0.650063	1
103.56	-0.85	6779888	0	14.5058	3.34421	2.34421	25.8537	0	15.8234	2.99364	1.99364	30.1768	0.17	27.4873	3.86427	2.86427	45.3248	0.279	45.087	2.5271	1.5271	96.8694	0.0138839	0.0340212	0.00220858	0.000169381	0.00820397	0.0201031	0.00130505	0.000100087	0.00458952	0.0112462	0.000730077	5.59914e-05	0.00370744	0.00908473	0.00058976	4.52302e-05	17.1604	2.72391	1.72391	34.8871	16.8146	3.2094	2.2094	30.7052	0.285804	0.650063	1
103.729	-0.85	6779888	0	14.5058	3.34421	2.34421	25.8537	0	15.8234	2.99364	1.99364	30.1768	0.17	27.4873	3.86427	2.86427	45.3248	0.279	45.087	2.5271	1.5271	96.8694	0.0138839	0.0340212	0.00220858	0.000169381	0.00820397	0.0201031	0.00130505	0.000100087	0.00458952	0.0112462	0.000730077	5.59914e-05	0.00370744	0.00908473	0.00058976	4.52302e-05	17.1604	2.72391	1.72391	34.8871	16.8146	3.2094	2.2094	30.7052	0.285804	0.650063	1
103.897	-0.85	6779888	0	14.5058	3.34421	2.34421	25.8537	0	15.8234	2.99364	1.99364	30.1768	0.17	27.4873	3.86427	2.86427	45.3248	0.279	45.087	2.5271	1.5271	96.8694	0.0138839	0.0340212	0.00220858	0.000169381	0.00820397	0.0201031	0.00130505	0.000100087	0.00458952	0.0112462	0.000730077	5.59914e-05	0.00370744	0.00908473	0.00058976	4.52302e-05	17.1604	2.72391	1.72391	34.8871	16.8146	3.2094	2.2094	30.7052	0.285804	0.650063	1
104.066	-0.85	6779888	0	14.5058	3.34421	2.34421	25.8537	0	15.8234	2.99364	1.99364	30.1768	0.17	27.4873	3.86427	2.86427	45.3248	0.279	45.087	2.5271	1.5271	96.8694	0.0138839	0.0340212	0.00220858	0.000169381	0.00820397	0.0201031	0.00130505	0.000100087	0.00458952	0.0112462	0.000730077	5.59914e-05	0.00370744	0.00908473	0.00058976	4.52302e-05	17.1604	2.72391	1.72391	34.8871	16.8146	3.2094	2.2094	30.7052	0.285804	0.650063	1
104.235	-0.85	6779888	0	14.5058	3.34421	2.34421	25.8537	0	15.8234	2.99364	1.99364	30.1768	0.17	27.4873	3.86427	2.86427	45.3248	0.279	45.087	2.5271	1.5271	96.8694	0.0138839	0.0340212	0.00220858	0.000169381	0.00820397	0.0201031	0.00130505	0.000100087	0.00458952	0.0112462	0.000730077	5.59914e-05	0.00370744	0.00908473	0.00058976	4.52302e-05	17.1604	2.72391	1.72391	34.8871	16.8146	3.2094	2.2094	30.7052	0.285804	0.650063	1
104.403	-0.85	6779888	0	14.5058	3.34421	2.34421	25.8537	0	15.8234	2.99364	1.99364	30.1768	0.17	27.4873	3.86427	2.86427	45.3248	0.279	45.087	2.5271	1.5271	96.8694	0.0138839	0.0340212	0.00220858	0.000169381	0.00820397	0.0201031	0.00130505	0.000100087	0.00458952	0.0112462	0.000730077	5.59914e-05	0.00370744	0.00908473	0.00058976	4.52302e-05	17.1604	2.72391	1.72391	34.8871	16.8146	3.2094	2.2094	30.7052	0.285804	0.650063	1
104.572	-0.85	6779888	0	14.5058	3.34421	2.34421	25.8537	0	15.8234	2.99364	1.99364	30.1768	0.17	27.4873	3.86427	2.86427	45.3248	0.279	45.087	2.5271	1.5271	96.8694	0.0138839	0.0340212	0.00220858	0.000169381	0.00820397	0.0201031	0.00130505	0.000100087	0.00458952	0.0112462	0.000730077	5.59914e-05	0.00370744	0.00908473	0.00058976	4.52302e-05	17.1604	2.72391	1.72391	34.8871	16.8146	3.2094	2.2094	30.7052	0.285804	0.650063	1
104.741	-0.85	6779888	0	14.5058	3.34421	2.34421	25.8537	0	15.8234	2.99364	1.99364	30.1768	0.17	27.4873	3.86427	2.86427	45.3248	0.279	45.087	2.5271	1.5271	96.8694	0.0138839	0.0340212	0.00220858	0.000169381	0.00820397	0.0201031	0.00130505	0.000100087	0.00458952	0.0112462	0.000730077	5.59914e-05	0.00370744	0.00908473	0.00058976	4.52302e-05	17.1604	2.72391	1.72391	34.8871	16.8146	3.2094	2.2094	30.7052	0.285804	0.650063	1
104.909	-0.85	6779888	0	14.5058	3.34421	2.34421	25.8537	0	15.8234	2.99364	1.99364	30.1768	0.17	27.4873	3.86427	2.86427	45.3248	0.279	45.087	2.5271	1.5271	96.8694	0.0138839	0.0340212	0.00220858	0.000169381	0.00820397	0.0201031	0.00130505	0.000100087	0.00458952	0.0112462	0.000730077	5.59914e-05	0.00370744	0.00908473	0.00058976	4.52302e-05	17.1604	2.72391	1.72391	34.8871	16.8146	3.2094	2.2094	30.7052	0.285804	0.650063	1
105.078	-0.85	6779888	0	14.5058	3.34421	2.34421	25.8537	0	15.8234	2.99364	1.99364	30.1768	0.17	27.4873	3.86427	2.86427	45.3248	0.279	45.087	2.5271	1.5271	96.8694	0.0138839	0.0340212	0.00220858	0.000169381	0.00820397	0.0201031	0.00130505	0.000100087	0.00458952	0.0112462	0.000730077	5.59914e-05	0.00370744	0.00908473	0.00058976	4.52302e-05	17.1604	2.72391	1.72391	34.8871	16.8146	3.2094	2.2094	30.7052	0.285804	0.650063	1
105.247	-0.85	6779888	0	14.5058	3.34421	2.34421	25.8537	0	15.8234	2.99364	1.99364	30.1768	0.17	27.4873	3.86427	2.86427	45.3248	0.279	45.087	2.5271	1.5271	96.8694	0.0138839	0.0340212	0.00220858	0.000169381	0.00820397	0.0201031	0.00130505	0.000100087	0.00458952	0.0112462	0.000730077	5.59914e-05	0.00370744	0.00908473	0.00058976	4.52302e-05	17.1604	2.72391	1.72391	34.8871	16.8146	3.2094	2.2094	30.7052	0.285804	0.650063	1
105.415	-0.85	6779888	0	14.5058	3.34421	2.34421	25.8537	0	15.8234	2.99364	1.99364	30.1768	0.17	27.4873	3.86427	2.86427	45.3248	0.279	45.087	2.5271	1.5271	96.8694	0.0138839	0.0340212	0.00220858	0.000169381	0.00820397	0.0201031	0.00130505	0.000100087	0.00458952	0.0112462	0.000730077	5.59914e-05	0.00370744	0.00908473	0.00058976	4.52302e-05	17.1604	2.72391	1.72391	34.8871	16.8146	3.2094	2.2094	30.7052	0.285804	0.650063	1
105.584	-0.85	6779888	0	14.5058	3.34421	2.34421	25.8537	0	15.8234	2.99364	1.99364	30.1768	0.17	27.4873	3.86427	2.86427	45.3248	0.279	45.087	2.5271	1.5271	96.8694	0.0138839	0.0340212	0.00220858	0.000169381	0.00820397	0.0201031	0.00130505	0.000100087	0.00458952	0.0112462	0.000730077	5.59914e-05	0.00370744	0.00908473	0.00058976	4.52302e-05	17.1604	2.72391	1.72391	34.8871	16.8146	3.2094	2.2094	30.7052	0.285804	0.650063	1
105.753	-0.85	6779888	0	14.5058	3.34421	2.34421	25.8537	0	15.8234	2.99364	1.99364	30.1768	0.17	27.4873	3.86427	2.86427	45.3248	0.279	45.087	2.5271	1.5271	96.8694	0.0138839	0.0340212	0.00220858	0.000169381	0.00820397	0.0201031	0.00130505	0.000100087	0.00458952	0.0112462	0.000730077	5.59914e-05	0.00370744	0.00908473	0.00058976	4.52302e-05	17.1604	2.72391	1.72391	34.8871	16.8146	3.2094	2.2094	30.7052	0.285804	0.650063	1
105.921	-0.85	6779888	0	14.5058	3.34421	2.34421	25.8537	0	15.8234	2.99364	1.99364	30.1768	0.17	27.4873	3.86427	2.86427	45.3248	0.279	45.087	2.5271	1.5271	96.8694	0.0138839	0.0340212	0.00220858	0.000169381	0.00820397	0.0201031	0.00130505	0.000100087	0.00458952	0.0112462	0.000730077	5.59914e-05	0.00370744	0.00908473	0.00058976	4.52302e-05	17.1604	2.72391	1.72391	34.8871	16.8146	3.2094	2.2094	30.7052	0.285804	0.650063	1
106.09	-0.8	6779888	0	14.5058	3.34421	2.34421	25.8537	0	15.8234	2.99364	1.99364	30.1768	0.17	27.4873	3.86427	2.86427	45.3248	0.279	45.087	2.5271	1.5271	96.8694	0.0185119	0.0453615	0.00294477	0.000225842	0.0109386	0.0268041	0.00174006	0.00013345	0.00611936	0.0149949	0.000973436	7.46552e-05	0.00494325	0.012113	0.000786347	6.03069e-05	17.1604	2.72391	1.72391	34.8871	16.8146	3.2094	2.2094	30.7052	0.285804	0.650063	1
106.259	-0.8	6779888	0	14.5058	3.34421	2.34421	25.8537	0	15.8234	2.99364	1.99364	30.1768	0.17	27.4873	3.86427	2.86427	45.3248	0.279	45.087	2.5271	1.5271	96.8694	0.0185119	0.0453615	0.00294477	0.000225842	0.0109386	0.0268041	0.00174006	0.00013345	0.00611936	0.0149949	0.000973436	7.46552e-05	0.00494325	0.012113	0.000786347	6.03069e-05	17.1604	2.72391	1.72391	34.8871	16.8146	3.2094	2.2094	30.7052	0.285804	0.650063	1
106.427	-0.8	6779888	0	14.5058	3.34421	2.34421	25.8537	0	15.8234	2.99364	1.99364	30.1768	0.17	27.4873	3.86427	2.86427	45.3248	0.279	45.087	2.5271	1.5271	96.8694	0.0185119	0.0453615	0.00294477	0.000225842	0.0109386	0.0268041	0.00174006	0.00013345	0.00611936	0.0149949	0.000973436	7.46552e-05	0.00494325	0.012113	0.000786347	6.03069e-05	17.1604	2.72391	1.72391	34.8871	16.8146	3.2094	2.2094	30.7052	0.285804	0.650063	1
106.596	-0.8	6779888	0	14.5058	3.34421	2.34421	25.8537	0	15.8234	2.99364	1.99364	30.1768	0.17	27.4873	3.86427	2.86427	45.3248	0.279	45.087	2.5271	1.5271	96.8694	0.0185119	0.0453615	0.00294477	0.000225842	0.0109386	0.0268041	0.00174006	0.00013345	0.00611936	0.0149949	0.000973436	7.46552e-05	0.00494325	0.012113	0.000786347	6.03069e-05	17.1604	2.72391	1.72391	34.8871	16.8146	3.2094	2.2094	30.7052	0.285804	0.650063	1
106.765	-0.8	6779888	0	14.5058	3.34421	2.34421	25.8537	0	15.8234	2.99364	1.99364	30.1768	0.17	27.4873	3.86427	2.86427	45.3248	0.279	45.087	2.5271	1.5271	96.8694	0.0185119	0.0453615	0.00294477	0.000225842	0.0109386	0.0268041	0.00174006	0.00013345	0.00611936	0.0149949	0.000973436	7.46552e-05	0.00494325	0.012113	0.000786347	6.03069e-05	17.1604	2.72391	1.72391	34.8871	16.8146	3.2094	2.2094	30.7052	0.285804	0.650063	1
106.933	-0.8	6779888	0	14.5058	3.34421	2.34421	25.8537	0	15.8234	2.99364	1.99364	30.1768	0.17	27.4873	3.86427	2.86427	45.3248	0.279	45.087	2.5271	1.5271	96.8694	0.0185119	0.0453615	0.00294477	0.000225842	0.0109386	0.0268041	0.00174006	0.00013345	0.00611936	0.0149949	0.000973436	7.46552e-05	0.00494325	0.012113	0.000786347	6.03069e-05	17.1604	2.72391	1.72391	34.8871	16.8146	3.2094	2.2094	30.7052	0.285804	0.650063	1
107.102	-0.8	6779888	0	14.5058	3.34421	2.34421	25.8537	0	15.8234	2.99364	1.99364	30.1768	0.17	27.4873	3.86427	2.86427	45.3248	0.279	45.087	2.5271	1.5271	96.8694	0.0185119	0.0453615	0.00294477	0.000225842	0.0109386	0.0268041	0.00174006	0.00013345	0.00611936	0.0149949	0.000973436	7.46552e-05	0.00494325	0.012113	0.000786347	6.03069e-05	17.1604	2.72391	1.72391	34.8871	16.8146	3.2094	2.2094	30.7052	0.285804	0.650063	1
107.271	-0.8	6779888	0	14.5058	3.34421	2.34421	25.8537	0	15.8234	2.99364	1.99364	30.1768	0.17	27.4873	3.86427	2.86427	45.3248	0.279	45.087	2.5271	1.5271	96.8694	0.0185119	0.0453615	0.00294477	0.000225842	0.0109386	0.0268041	0.00174006	0.00013345	0.00611936	0.0149949	0.000973436	7.46552e-05	0.00494325	0.012113	0.000786347	6.03069e-05	17.1604	2.72391	1.72391	34.8871	16.8146	3.2094	2.2094	30.7052	0.285804	0.650063	1
107.439	-0.8	6779888	0	14.5058	3.34421	2.34421	25.8537	0	15.8234	2.99364	1.99364	30.1768	0.17	27.4873	3.86427	2.86427	45.3248	0.279	45.087	2.5271	1.5271	96.8694	0.0185119	0.0453615	0.00294477	0.000225842	0.0109386	0.0268041	0.00174006	0.00013345	0.00611936	0.0149949	0.000973436	7.46552e-05	0.00494325	0.012113	0.000786347	6.03069e-05	17.1604	2.72391	1.72391	34.8871	16.8146	3.2094	2.2094	30.7052	0.285804	0.650063	1
107.608	-0.8	6779888	0	14.5058	3.34421	2.34421	25.8537	0	15.8234	2.99364	1.99364	30.1768	0.17	27.4873	3.86427	2.86427	45.3248	0.279	45.087	2.5271	1.5271	96.8694	0.0185119	0.0453615	0.00294477	0.000225842	0.0109386	0.0268041	0.00174006	0.00013345	0.00611936	0.0149949	0.000973436	7.46552e-05	0.00494325	0.012113	0.000786347	6.03069e-05	17.1604	2.72391	1.72391	34.8871	16.8146	3.2094	2.2094	30.7052	0.285804	0.650063	1
107.777	-0.8	6779888	0	14.5058	3.34421	2.34421	25.8537	0	15.8234	2.99364	1.99364	30.1768	0.17	27.4873	3.86427	2.86427	45.3248	0.279	45.087	2.5271	1.5271	96.8694	0.0185119	0.0453615	0.00294477	0.000225842	0.0109386	0.0268041	0.00174006	0.00013345	0.00611936	0.0149949	0.000973436	7.46552e-05	0.00494325	0.012113	0.000786347	6.03069e-05	17.1604	2.72391	1.72391	34.8871	16.8146	3.2094	2.2094	30.7052	0.285804	0.650063	1
107.945	-0.8	6779888	0	14.5058	3.34421	2.34421	25.8537	0	15.8234	2.99364	1.99364	30.1768	0.17	27.4873	3.86427	2.86427	45.3248	0.279	45.087	2.5271	1.5271	96.8694	0.0185119	0.0453615	0.00294477	0.000225842	0.0109386	0.0268041	0.00174006	0.00013345	0.00611936	0.0149949	0.000973436	7.46552e-05	0.00494325	0.012113	0.000786347	6.03069e-05	17.1604	2.72391	1.72391	34.8871	16.8146	3.2094	2.2094	30.7052	0.285804	0.650063	1
108.114	-0.75	6779888	0	14.5058	3.34421	2.34421	25.8537	0	15.8234	2.99364	1.99364	30.1768	0.17	27.4873	3.86427	2.86427	45.3248	0.279	45.087	2.5271	1.5271	96.8694	0.0231398	0.0567019	0.00368096	0.000282302	0.0136733	0.0335051	0.00217508	0.000166812	0.0076492	0.0187436	0.00121679	9.3319e-05	0.00617907	0.0151412	0.000982934	7.53836e-05	17.1604	2.72391	1.72391	34.8871	16.8146	3.2094	2.2094	30.7052	0.285804	0.650063	1
108.283	-0.75	6779888	0	14.5058	3.34421	2.34421	25.8537	0	15.8234	2.99364	1.99364	30.1768	0.17	27.4873	3.86427	2.86427	45.3248	0.279	45.087	2.5271	1.5271	96.8694	0.0231398	0.0567019	0.00368096	0.000282302	0.0136733	0.0335051	0.00217508	0.000166812	0.0076492	0.0187436	0.00121679	9.3319e-05	0.00617907	0.0151412	0.000982934	7.53836e-05	17.1604	2.72391	1.72391	34.8871	16.8146	3.2094	2.2094	30.7052	0.285804	0.650063	1
108.451	-0.75	6779888	0	14.5058	3.34421	2.34421	25.8537	0	15.8234	2.99364	1.99364	30.1768	0.17	27.4873	3.86427	2.86427	45.3248	0.279	45.087	2.5271	1.5271	96.8694	0.0231398	0.0567019	0.00368096	0.000282302	0.0136733	0.0335051	0.00217508	0.000166812	0.0076492	0.0187436	0.00121679	9.3319e-05	0.00617907	0.0151412	0.000982934	7.53836e-05	17.1604	2.72391	1.72391	34.8871	16.8146	3.2094	2.2094	30.7052	0.285804	0.650063	1
108.62	-0.75	6779888	0	14.5058	3.34421	2.34421	25.8537	0	15.8234	2.99364	1.99364	30.1768	0.17	27.4873	3.86427	2.86427	45.3248	0.279	45.087	2.5271	1.5271	96.8694	0.0231398	0.0567019	0.00368096	0.000282302	0.0136733	0.0335051	0.00217508	0.000166812	0.0076492	0.0187436	0.00121679	9.3319e-05	0.00617907	0.0151412	0.000982934	7.53836e-05	17.1604	2.72391	1.72391	34.8871	16.8146	3.2094	2.2094	30.7052	0.285804	0.650063	1
108.789	-0.75	6779888	0	14.5058	3.34421	2.34421	25.8537	0	15.8234	2.99364	1.99364	30.1768	0.17	27.4873	3.86427	2.86427	45.3248	0.279	45.087	2.5271	1.5271	96.8694	0.0231398	0.0567019	0.00368096	0.000282302	0.0136733	0.0335051	0.00217508	0.000166812	0.0076492	0.0187436	0.00121679	9.3319e-05	0.00617907	0.0151412	0.000982934	7.53836e-05	17.1604	2.72391	1.72391	34.8871	16.8146	3.2094	2.2094	30.7052	0.285804	0.650063	1
108.957	-0.75	6779888	0	14.5058	3.34421	2.34421	25.8537	0	15.8234	2.99364	1.99364	30.1768	0.17	27.4873	3.86427	2.86427	45.3248	0.279	45.087	2.5271	1.5271	96.8694	0.0231398	0.0567019	0.00368096	0.000282302	0.0136733	0.0335051	0.00217508	0.000166812	0.0076492	0.0187436	0.00121679	9.3319e-05	0.00617907	0.0151412	0.000982934	7.53836e-05	17.1604	2.72391	1.72391	34.8871	16.8146	3.2094	2.2094	30.7052	0.285804	0.650063	1
109.126	-0.75	6779888	0	14.5058	3.34421	2.34421	25.8537	0	15.8234	2.99364	1.99364	30.1768	0.17	27.4873	3.86427	2.86427	45.3248	0.279	45.087	2.5271	1.5271	96.8694	0.0231398	0.0567019	0.00368096	0.000282302	0.0136733	0.0335051	0.00217508	0.000166812	0.0076492	0.0187436	0.00121679	9.3319e-05	0.00617907	0.0151412	0.000982934	7.53836e-05	17.1604	2.72391	1.72391	34.8871	16.8146	3.2094	2.2094	30.7052	0.285804	0.650063	1
109.295	-0.75	6779888	0	14.5058	3.34421	2.34421	25.8537	0	15.8234	2.99364	1.99364	30.1768	0.17	27.4873	3.86427	2.86427	45.3248	0.279	45.087	2.5271	1.5271	96.8694	0.0231398	0.0567019	0.00368096	0.000282302	0.0136733	0.0335051	0.00217508	0.000166812	0.0076492	0.0187436	0.00121679	9.3319e-05	0.00617907	0.0151412	0.000982934	7.53836e-05	17.1604	2.72391	1.72391	34.8871	16.8146	3.2094	2.2094	30.7052	0.285804	0.650063	1
109.463	-0.75	6779888	0	14.5058	3.34421	2.34421	25.8537	0	15.8234	2.99364	1.99364	30.1768	0.17	27.4873	3.86427	2.86427	45.3248	0.279	45.087	2.5271	1.5271	96.8694	0.0231398	0.0567019	0.00368096	0.000282302	0.0136733	0.0335051	0.00217508	0.000166812	0.0076492	0.0187436	0.00121679	9.3319e-05	0.00617907	0.0151412	0.000982934	7.53836e-05	17.1604	2.72391	1.72391	34.8871	16.8146	3.2094	2.2094	30.7052	0.285804	0.650063	1
109.632	-0.75	6779888	0	14.5058	3.34421	2.34421	25.8537	0	15.8234	2.99364	1.99364	30.1768	0.17	27.4873	3.86427	2.86427	45.3248	0.279	45.087	2.5271	1.5271	96.8694	0.0231398	0.0567019	0.00368096	0.000282302	0.0136733	0.0335051	0.00217508	0.000166812	0.0076492	0.0187436	0.00121679	9.3319e-05	0.00617907	0.0151412	0.000982934	7.53836e-05	17.1604	2.72391	1.72391	34.8871	16.8146	3.2094	2.2094	30.7052	0.285804	0.650063	1
109.801	-0.75	6779888	0	14.5058	3.34421	2.34421	25.8537	0	15.8234	2.99364	1.99364	30.1768	0.17	27.4873	3.86427	2.86427	45.3248	0.279	45.087	2.5271	1.5271	96.8694	0.0231398	0.0567019	0.00368096	0.000282302	0.0136733	0.0335051	0.00217508	0.000166812	0.0076492	0.0187436	0.00121679	9.3319e-05	0.00617907	0.0151412	0.000982934	7.53836e-05	17.1604	2.72391	1.72391	34.8871	16.8146	3.2094	2.2094	30.7052	0.285804	0.650063	1
109.969	-0.75	6779888	0	14.5058	3.34421	2.34421	25.8537	0	15.8234	2.99364	1.99364	30.1768	0.17	27.4873	3.86427	2.86427	45.3248	0.279	45.087	2.5271	1.5271	96.8694	0.0231398	0.0567019	0.00368096	0.000282302	0.0136733	0.0335051	0.00217508	0.000166812	0.0076492	0.0187436	0.00121679	9.3319e-05	0.00617907	0.0151412	0.000982934	7.53836e-05	17.1604	2.72391	1.72391	34.8871	16.8146	3.2094	2.2094	30.7052	0.285804	0.650063	1
110.138	-0.75	6779888	0	14.5058	3.34421	2.34421	25.8537	0	15.8234	2.99364	1.99364	30.1768	0.17	27.4873	3.86427	2.86427	45.3248	0.279	45.087	2.5271	1.5271	96.8694	0.0231398	0.0567019	0.00368096	0.000282302	0.0136733	0.0335051	0.00217508	0.000166812	0.0076492	0.0187436	0.00121679	9.3319e-05	0.00617907	0.0151412	0.000982934	7.53836e-05	17.1604	2.72391	1.72391	34.8871	16.8146	3.2094	2.2094	30.7052	0.285804	0.650063	1
110.307	-0.75	6779888	0	14.5058	3.34421	2.34421	25.8537	0	15.8234	2.99364	1.99364	30.1768	0.17	27.4873	3.86427	2.86427	45.3248	0.279	45.087	2.5271	1.5271	96.8694	0.0231398	0.0567019	0.00368096	0.000282302	0.0136733	0.0335051	0.00217508	0.000166812	0.0076492	0.0187436	0.00121679	9.3319e-05	0.00617907	0.0151412	0.000982934	7.53836e-05	17.1604	2.72391	1.72391	34.8871	16.8146	3.2094	2.2094	30.7052	0.285804	0.650063	1
110.475	-0.75	6779888	0	14.5058	3.34421	2.34421	25.8537	0	15.8234	2.99364	1.99364	30.1768	0.17	27.4873	3.86427	2.86427	45.3248	0.279	45.087	2.5271	1.5271	96.8694	0.0231398	0.0567019	0.00368096	0.000282302	0.0136733	0.0335051	0.00217508	0.000166812	0.0076492	0.0187436	0.00121679	9.3319e-05	0.00617907	0.0151412	0.000982934	7.53836e-05	17.1604	2.72391	1.72391	34.8871	16.8146	3.2094	2.2094	30.7052	0.285804	0.650063	1
110.644	-0.75	6779888	0	14.5058	3.34421	2.34421	25.8537	0	15.8234	2.99364	1.99364	30.1768	0.17	27.4873	3.86427	2.86427	45.3248	0.279	45.087	2.5271	1.5271	96.8694	0.0231398	0.0567019	0.00368096	0.000282302	0.0136733	0.0335051	0.00217508	0.000166812	0.0076492	0.0187436	0.00121679	9.3319e-05	0.00617907	0.0151412	0.000982934	7.53836e-05	17.1604	2.72391	1.72391	34.8871	16.8146	3.2094	2.2094	30.7052	0.285804	0.650063	1
110.813	-0.75	6779888	0	14.5058	3.34421	2.34421	25.8537	0	15.8234	2.99364	1.99364	30.1768	0.17	27.4873	3.86427	2.86427	45.3248	0.279	45.087	2.5271	1.5271	96.8694	0.0231398	0.0567019	0.00368096	0.000282302	0.0136733	0.0335051	0.00217508	0.000166812	0.0076492	0.0187436	0.00121679	9.3319e-05	0.00617907	0.0151412	0.000982934	7.53836e-05	17.1604	2.72391	1.72391	34.8871	16.8146	3.2094	2.2094	30.7052	0.285804	0.650063	1
110.981	-0.75	6779888	0	14.5058	3.34421	2.34421	25.8537	0	15.8234	2.99364	1.99364	30.1768	0.17	27.4873	3.86427	2.86427	45.3248	0.279	45.087	2.5271	1.5271	96.8694	0.0231398	0.0567019	0.00368096	0.000282302	0.0136733	0.0335051	0.00217508	0.000166812	0.0076492	0.0187436	0.00121679	9.3319e-05	0.00617907	0.0151412	0.000982934	7.53836e-05	17.1604	2.72391	1.72391	34.8871	16.8146	3.2094	2.2094	30.7052	0.285804	0.650063	1
111.15	-0.75	6779888	0	14.5058	3.34421	2.34421	25.8537	0	15.8234	2.99364	1.99364	30.1768	0.17	27.4873	3.86427	2.86427	45.3248	0.279	45.087	2.5271	1.5271	96.8694	0.0231398	0.0567019	0.00368096	0.000282302	0.0136733	0.0335051	0.00217508	0.000166812	0.0076492	0.0187436	0.00121679	9.3319e-05	0.00617907	0.0151412	0.000982934	7.53836e-05	17.1604	2.72391	1.72391	34.8871	16.8146	3.2094	2.2094	30.7052	0.285804	0.650063	1
111.319	-0.75	6779888	0	14.5058	3.34421	2.34421	25.8537	0	15.8234	2.99364	1.99364	30.1768	0.17	27.4873	3.86427	2.86427	45.3248	0.279	45.087	2.5271	1.5271	96.8694	0.0231398	0.0567019	0.00368096	0.000282302	0.0136733	0.0335051	0.00217508	0.000166812	0.0076492	0.0187436	0.00121679	9.3319e-05	0.00617907	0.0151412	0.000982934	7.53836e-05	17.1604	2.72391	1.72391	34.8871	16.8146	3.2094	2.2094	30.7052	0.285804	0.650063	1
111.487	-0.75	6779888	0	14.5058	3.34421	2.34421	25.8537	0	15.8234	2.99364	1.99364	30.1768	0.17	27.4873	3.86427	2.86427	45.3248	0.279	45.087	2.5271	1.5271	96.8694	0.0231398	0.0567019	0.00368096	0.000282302	0.0136733	0.0335051	0.00217508	0.000166812	0.0076492	0.0187436	0.00121679	9.3319e-05	0.00617907	0.0151412	0.000982934	7.53836e-05	17.1604	2.72391	1.72391	34.8871	16.8146	3.2094	2.2094	30.7052	0.285804	0.650063	1
111.656	-0.75	6779888	0	14.5058	3.34421	2.34421	25.8537	0	15.8234	2.99364	1.99364	30.1768	0.17	27.4873	3.86427	2.86427	45.3248	0.279	45.087	2.5271	1.5271	96.8694	0.0231398	0.0567019	0.00368096	0.000282302	0.0136733	0.0335051	0.00217508	0.000166812	0.0076492	0.0187436	0.00121679	9.3319e-05	0.00617907	0.0151412	0.000982934	7.53836e-05	17.1604	2.72391	1.72391	34.8871	16.8146	3.2094	2.2094	30.7052	0.285804	0.650063	1
111.825	-0.75	6779888	0	14.5058	3.34421	2.34421	25.8537	0	15.8234	2.99364	1.99364	30.1768	0.17	27.4873	3.86427	2.86427	45.3248	0.279	45.087	2.5271	1.5271	96.8694	0.0231398	0.0567019	0.00368096	0.000282302	0.0136733	0.0335051	0.00217508	0.000166812	0.0076492	0.0187436	0.00121679	9.3319e-05	0.00617907	0.0151412	0.000982934	7.53836e-05	17.1604	2.72391	1.72391	34.8871	16.8146	3.2094	2.2094	30.7052	0.285804	0.650063	1
111.993	-0.75	6779888	0	14.5058	3.34421	2.34421	25.8537	0	15.8234	2.99364	1.99364	30.1768	0.17	27.4873	3.86427	2.86427	45.3248	0.279	45.087	2.5271	1.5271	96.8694	0.0231398	0.0567019	0.00368096	0.000282302	0.0136733	0.0335051	0.00217508	0.000166812	0.0076492	0.0187436	0.00121679	9.3319e-05	0.00617907	0.0151412	0.000982934	7.53836e-05	17.1604	2.72391	1.72391	34.8871	16.8146	3.2094	2.2094	30.7052	0.285804	0.650063	1
112.162	-0.72	6779888	0	14.5058	3.34421	2.34421	25.8537	0	15.8234	2.99364	1.99364	30.1768	0.17	27.4873	3.86427	2.86427	45.3248	0.279	45.087	2.5271	1.5271	96.8694	0.0259166	0.0635062	0.00412268	0.000316178	0.0153141	0.0375257	0.00243608	0.000186829	0.0085671	0.0209929	0.00136281	0.000104517	0.00692056	0.0169582	0.00110089	8.44297e-05	17.1604	2.72391	1.72391	34.8871	16.8146	3.2094	2.2094	30.7052	0.285804	0.650063	1
112.331	-0.72	6779888	0	14.5058	3.34421	2.34421	25.8537	0	15.8234	2.99364	1.99364	30.1768	0.17	27.4873	3.86427	2.86427	45.3248	0.279	45.087	2.5271	1.5271	96.8694	0.0259166	0.0635062	0.00412268	0.000316178	0.0153141	0.0375257	0.00243608	0.000186829	0.0085671	0.0209929	0.00136281	0.000104517	0.00692056	0.0169582	0.00110089	8.44297e-05	17.1604	2.72391	1.72391	34.8871	16.8146	3.2094	2.2094	30.7052	0.285804	0.650063	1
112.499	-0.72	6779888	0	14.5058	3.34421	2.34421	25.8537	0	15.8234	2.99364	1.99364	30.1768	0.17	27.4873	3.86427	2.86427	45.3248	0.279	45.087	2.5271	1.5271	96.8694	0.0259166	0.0635062	0.00412268	0.000316178	0.0153141	0.0375257	0.00243608	0.000186829	0.0085671	0.0209929	0.00136281	0.000104517	0.00692056	0.0169582	0.00110089	8.44297e-05	17.1604	2.72391	1.72391	34.8871	16.8146	3.2094	2.2094	30.7052	0.285804	0.650063	1
112.668	-0.72	6779888	0	14.5058	3.34421	2.34421	25.8537	0	15.8234	2.99364	1.99364	30.1768	0.17	27.4873	3.86427	2.86427	45.3248	0.279	45.087	2.5271	1.5271	96.8694	0.0259166	0.0635062	0.00412268	0.000316178	0.0153141	0.0375257	0.00243608	0.000186829	0.0085671	0.0209929	0.00136281	0.000104517	0.00692056	0.0169582	0.00110089	8.44297e-05	17.1604	2.72391	1.72391	34.8871	16.8146	3.2094	2.2094	30.7052	0.285804	0.650063	1
112.837	-0.72	6779888	0	14.5058	3.34421	2.34421	25.8537	0	15.8234	2.99364	1.99364	30.1768	0.17	27.4873	3.86427	2.86427	45.3248	0.279	45.087	2.5271	1.5271	96.8694	0.0259166	0.0635062	0.00412268	0.000316178	0.0153141	0.0375257	0.00243608	0.000186829	0.0085671	0.0209929	0.00136281	0.000104517	0.00692056	0.0169582	0.00110089	8.44297e-05	17.1604	2.72391	1.72391	34.8871	16.8146	3.2094	2.2094	30.7052	0.285804	0.650063	1
113.005	-0.72	6779888	0	14.5058	3.34421	2.34421	25.8537	0	15.8234	2.99364	1.99364	30.1768	0.17	27.4873	3.86427	2.86427	45.3248	0.279	45.087	2.5271	1.5271	96.8694	0.0259166	0.0635062	0.00412268	0.000316178	0.0153141	0.0375257	0.00243608	0.000186829	0.0085671	0.0209929	0.00136281	0.000104517	0.00692056	0.0169582	0.00110089	8.44297e-05	17.1604	2.72391	1.72391	34.8871	16.8146	3.2094	2.2094	30.7052	0.285804	0.650063	1
113.174	-0.72	6779888	0	14.5058	3.34421	2.34421	25.8537	0	15.8234	2.99364	1.99364	30.1768	0.17	27.4873	3.86427	2.86427	45.3248	0.279	45.087	2.5271	1.5271	96.8694	0.0259166	0.0635062	0.00412268	0.000316178	0.0153141	0.0375257	0.00243608	0.000186829	0.0085671	0.0209929	0.00136281	0.000104517	0.00692056	0.0169582	0.00110089	8.44297e-05	17.1604	2.72391	1.72391	34.8871	16.8146	3.2094	2.2094	30.7052	0.285804	0.650063	1
113.343	-0.72	6779888	0	14.5058	3.34421	2.34421	25.8537	0	15.8234	2.99364	1.99364	30.1768	0.17	27.4873	3.86427	2.86427	45.3248	0.279	45.087	2.5271	1.5271	96.8694	0.0259166	0.0635062	0.00412268	0.000316178	0.0153141	0.0375257	0.00243608	0.000186829	0.0085671	0.0209929	0.00136281	0.000104517	0.00692056	0.0169582	0.00110089	8.44297e-05	17.1604	2.72391	1.72391	34.8871	16.8146	3.2094	2.2094	30.7052	0.285804	0.650063	1
113.511	-0.72	6779888	0	14.5058	3.34421	2.34421	25.8537	0	15.8234	2.99364	1.99364	30.1768	0.17	27.4873	3.86427	2.86427	45.3248	0.279	45.087	2.5271	1.5271	96.8694	0.0259166	0.0635062	0.00412268	0.000316178	0.0153141	0.0375257	0.00243608	0.000186829	0.0085671	0.0209929	0.00136281	0.000104517	0.00692056	0.0169582	0.00110089	8.44297e-05	17.1604	2.72391	1.72391	34.8871	16.8146	3.2094	2.2094	30.7052	0.285804	0.650063	1
113.68	-0.72	6779888	0	14.5058	3.34421	2.34421	25.8537	0	15.8234	2.99364	1.99364	30.1768	0.17	27.4873	3.86427	2.86427	45.3248	0.279	45.087	2.5271	1.5271	96.8694	0.0259166	0.0635062	0.00412268	0.000316178	0.0153141	0.0375257	0.00243608	0.000186829	0.0085671	0.0209929	0.00136281	0.000104517	0.00692056	0.0169582	0.00110089	8.44297e-05	17.1604	2.72391	1.72391	34.8871	16.8146	3.2094	2.2094	30.7052	0.285804	0.650063	1
113.849	-0.72	6779888	0	14.5058	3.34421	2.34421	25.8537	0	15.8234	2.99364	1.99364	30.1768	0.17	27.4873	3.86427	2.86427	45.3248	0.279	45.087	2.5271	1.5271	96.8694	0.0259166	0.0635062	0.00412268	0.000316178	0.0153141	0.0375257	0.00243608	0.000186829	0.0085671	0.0209929	0.00136281	0.000104517	0.00692056	0.0169582	0.00110089	8.44297e-05	17.1604	2.72391	1.72391	34.8871	16.8146	3.2094	2.2094	30.7052	0.285804	0.650063	1
114.017	-0.72	6779888	0	14.5058	3.34421	2.34421	25.8537	0	15.8234	2.99364	1.99364	30.1768	0.17	27.4873	3.86427	2.86427	45.3248	0.279	45.087	2.5271	1.5271	96.8694	0.0259166	0.0635062	0.00412268	0.000316178	0.0153141	0.0375257	0.00243608	0.000186829	0.0085671	0.0209929	0.00136281	0.000104517	0.00692056	0.0169582	0.00110089	8.44297e-05	17.1604	2.72391	1.72391	34.8871	16.8146	3.2094	2.2094	30.7052	0.285804	0.650063	1
114.186	-0.72	6779888	0	14.5058	3.34421	2.34421	25.8537	0	15.8234	2.99364	1.99364	30.1768	0.17	27.4873	3.86427	2.86427	45.3248	0.279	45.087	2.5271	1.5271	96.8694	0.0259166	0.0635062	0.00412268	0.000316178	0.0153141	0.0375257	0.00243608	0.000186829	0.0085671	0.0209929	0.00136281	0.000104517	0.00692056	0.0169582	0.00110089	8.44297e-05	17.1604	2.72391	1.72391	34.8871	16.8146	3.2094	2.2094	30.7052	0.285804	0.650063	1
114.355	-0.72	6779888	0	14.5058	3.34421	2.34421	25.8537	0	15.8234	2.99364	1.99364	30.1768	0.17	27.4873	3.86427	2.86427	45.3248	0.279	45.087	2.5271	1.5271	96.8694	0.0259166	0.0635062	0.00412268	0.000316178	0.0153141	0.0375257	0.00243608	0.000186829	0.0085671	0.0209929	0.00136281	0.000104517	0.00692056	0.0169582	0.00110089	8.44297e-05	17.1604	2.72391	1.72391	34.8871	16.8146	3.2094	2.2094	30.7052	0.285804	0.650063	1
114.523	-0.72	6779888	0	14.5058	3.34421	2.34421	25.8537	0	15.8234	2.99364	1.99364	30.1768	0.17	27.4873	3.86427	2.86427	45.3248	0.279	45.087	2.5271	1.5271	96.8694	0.0259166	0.0635062	0.00412268	0.000316178	0.0153141	0.0375257	0.00243608	0.000186829	0.0085671	0.0209929	0.00136281	0.000104517	0.00692056	0.0169582	0.00110089	8.44297e-05	17.1604	2.72391	1.72391	34.8871	16.8146	3.2094	2.2094	30.7052	0.285804	0.650063	1
114.692	-0.72	6779888	0	14.5058	3.34421	2.34421	25.8537	0	15.8234	2.99364	1.99364	30.1768	0.17	27.4873	3.86427	2.86427	45.3248	0.279	45.087	2.5271	1.5271	96.8694	0.0259166	0.0635062	0.00412268	0.000316178	0.0153141	0.0375257	0.00243608	0.000186829	0.0085671	0.0209929	0.00136281	0.000104517	0.00692056	0.0169582	0.00110089	8.44297e-05	17.1604	2.72391	1.72391	34.8871	16.8146	3.2094	2.2094	30.7052	0.285804	0.650063	1
114.861	-0.72	6779888	0	14.5058	3.34421	2.34421	25.8537	0	15.8234	2.99364	1.99364	30.1768	0.17	27.4873	3.86427	2.86427	45.3248	0.279	45.087	2.5271	1.5271	96.8694	0.0259166	0.0635062	0.00412268	0.000316178	0.0153141	0.0375257	0.00243608	0.000186829	0.0085671	0.0209929	0.00136281	0.000104517	0.00692056	0.0169582	0.00110089	8.44297e-05	17.1604	2.72391	1.72391	34.8871	16.8146	3.2094	2.2094	30.7052	0.285804	0.650063	1
115.029	-0.72	6779888	0	14.5058	3.34421	2.34421	25.8537	0	15.8234	2.99364	1.99364	30.1768	0.17	27.4873	3.86427	2.86427	45.3248	0.279	45.087	2.5271	1.5271	96.8694	0.0259166	0.0635062	0.00412268	0.000316178	0.0153141	0.0375257	0.00243608	0.000186829	0.0085671	0.0209929	0.00136281	0.000104517	0.00692056	0.0169582	0.00110089	8.44297e-05	17.1604	2.72391	1.72391	34.8871	16.8146	3.2094	2.2094	30.7052	0.285804	0.650063	1
115.198	-0.72	6779888	0	14.5058	3.34421	2.34421	25.8537	0	15.8234	2.99364	1.99364	30.1768	0.17	27.4873	3.86427	2.86427	45.3248	0.279	45.087	2.5271	1.5271	96.8694	0.0259166	0.0635062	0.00412268	0.000316178	0.0153141	0.0375257	0.00243608	0.000186829	0.0085671	0.0209929	0.00136281	0.000104517	0.00692056	0.0169582	0.00110089	8.44297e-05	17.1604	2.72391	1.72391	34.8871	16.8146	3.2094	2.2094	30.7052	0.285804	0.650063	1
115.367	-0.72	6779888	0	14.5058	3.34421	2.34421	25.8537	0	15.8234	2.99364	1.99364	30.1768	0.17	27.4873	3.86427	2.86427	45.3248	0.279	45.087	2.5271	1.5271	96.8694	0.0259166	0.0635062	0.00412268	0.000316178	0.0153141	0.0375257	0.00243608	0.000186829	0.0085671	0.0209929	0.00136281	0.000104517	0.00692056	0.0169582	0.00110089	8.44297e-05	17.1604	2.72391	1.72391	34.8871	16.8146	3.2094	2.2094	30.7052	0.285804	0.650063	1
115.535	-0.72	6779888	0	14.5058	3.34421	2.34421	25.8537	0	15.8234	2.99364	1.99364	30.1768	0.17	27.4873	3.86427	2.86427	45.3248	0.279	45.087	2.5271	1.5271	96.8694	0.0259166	0.0635062	0.00412268	0.000316178	0.0153141	0.0375257	0.00243608	0.000186829	0.0085671	0.0209929	0.00136281	0.000104517	0.00692056	0.0169582	0.00110089	8.44297e-05	17.1604	2.72391	1.72391	34.8871	16.8146	3.2094	2.2094	30.7052	0.285804	0.650063	1
115.704	-0.72	6779888	0	14.5058	3.34421	2.34421	25.8537	0	15.8234	2.99364	1.99364	30.1768	0.17	27.4873	3.86427	2.86427	45.3248	0.279	45.087	2.5271	1.5271	96.8694	0.0259166	0.0635062	0.00412268	0.000316178	0.0153141	0.0375257	0.00243608	0.000186829	0.0085671	0.0209929	0.00136281	0.000104517	0.00692056	0.0169582	0.00110089	8.44297e-05	17.1604	2.72391	1.72391	34.8871	16.8146	3.2094	2.2094	30.7052	0.285804	0.650063	1
115.873	-0.72	6779888	0	14.5058	3.34421	2.34421	25.8537	0	15.8234	2.99364	1.99364	30.1768	0.17	27.4873	3.86427	2.86427	45.3248	0.279	45.087	2.5271	1.5271	96.8694	0.0259166	0.0635062	0.00412268	0.000316178	0.0153141	0.0375257	0.00243608	0.000186829	0.0085671	0.0209929	0.00136281	0.000104517	0.00692056	0.0169582	0.00110089	8.44297e-05	17.1604	2.72391	1.72391	34.8871	16.8146	3.2094	2.2094	30.7052	0.285804	0.650063	1
116.041	-0.72	6779888	0	14.5058	3.34421	2.34421	25.8537	0	15.8234	2.99364	1.99364	30.1768	0.17	27.4873	3.86427	2.86427	45.3248	0.279	45.087	2.5271	1.5271	96.8694	0.0259166	0.0635062	0.00412268	0.000316178	0.0153141	0.0375257	0.00243608	0.000186829	0.0085671	0.0209929	0.00136281	0.000104517	0.00692056	0.0169582	0.00110089	8.44297e-05	17.1604	2.72391	1.72391	34.8871	16.8146	3.2094	2.2094	30.7052	0.285804	0.650063	1
116.21	-0.72	6779888	0	14.5058	3.34421	2.34421	25.8537	0	15.8234	2.99364	1.99364	30.1768	0.17	27.4873	3.86427	2.86427	45.3248	0.279	45.087	2.5271	1.5271	96.8694	0.0259166	0.0635062	0.00412268	0.000316178	0.0153141	0.0375257	0.00243608	0.000186829	0.0085671	0.0209929	0.00136281	0.000104517	0.00692056	0.0169582	0.00110089	8.44297e-05	17.1604	2.72391	1.72391	34.8871	16.8146	3.2094	2.2094	30.7052	0.285804	0.650063	1
116.379	-0.72	6779888	0	14.5058	3.34421	2.34421	25.8537	0	15.8234	2.99364	1.99364	30.1768	0.17	27.4873	3.86427	2.86427	45.3248	0.279	45.087	2.5271	1.5271	96.8694	0.0259166	0.0635062	0.00412268	0.000316178	0.0153141	0.0375257	0.00243608	0.000186829	0.0085671	0.0209929	0.00136281	0.000104517	0.00692056	0.0169582	0.00110089	8.44297e-05	17.1604	2.72391	1.72391	34.8871	16.8146	3.2094	2.2094	30.7052	0.285804	0.650063	1
116.547	-0.72	6779888	0	14.5058	3.34421	2.34421	25.8537	0	15.8234	2.99364	1.99364	30.1768	0.17	27.4873	3.86427	2.86427	45.3248	0.279	45.087	2.5271	1.5271	96.8694	0.0259166	0.0635062	0.00412268	0.000316178	0.0153141	0.0375257	0.00243608	0.000186829	0.0085671	0.0209929	0.00136281	0.000104517	0.00692056	0.0169582	0.00110089	8.44297e-05	17.1604	2.72391	1.72391	34.8871	16.8146	3.2094	2.2094	30.7052	0.285804	0.650063	1
116.716	-0.72	6779888	0	14.5058	3.34421	2.34421	25.8537	0	15.8234	2.99364	1.99364	30.1768	0.17	27.4873	3.86427	2.86427	45.3248	0.279	45.087	2.5271	1.5271	96.8694	0.0259166	0.0635062	0.00412268	0.000316178	0.0153141	0.0375257	0.00243608	0.000186829	0.0085671	0.0209929	0.00136281	0.000104517	0.00692056	0.0169582	0.00110089	8.44297e-05	17.1604	2.72391	1.72391	34.8871	16.8146	3.2094	2.2094	30.7052	0.285804	0.650063	1
116.885	-0.72	6779888	0	14.5058	3.34421	2.34421	25.8537	0	15.8234	2.99364	1.99364	30.1768	0.17	27.4873	3.86427	2.86427	45.3248	0.279	45.087	2.5271	1.5271	96.8694	0.0259166	0.0635062	0.00412268	0.000316178	0.0153141	0.0375257	0.00243608	0.000186829	0.0085671	0.0209929	0.00136281	0.000104517	0.00692056	0.0169582	0.00110089	8.44297e-05	17.1604	2.72391	1.72391	34.8871	16.8146	3.2094	2.2094	30.7052	0.285804	0.650063	1
117.053	-0.72	6779888	0	14.5058	3.34421	2.34421	25.8537	0	15.8234	2.99364	1.99364	30.1768	0.17	27.4873	3.86427	2.86427	45.3248	0.279	45.087	2.5271	1.5271	96.8694	0.0259166	0.0635062	0.00412268	0.000316178	0.0153141	0.0375257	0.00243608	0.000186829	0.0085671	0.0209929	0.00136281	0.000104517	0.00692056	0.0169582	0.00110089	8.44297e-05	17.1604	2.72391	1.72391	34.8871	16.8146	3.2094	2.2094	30.7052	0.285804	0.650063	1
117.222	-0.72	6779888	0	14.5058	3.34421	2.34421	25.8537	0	15.8234	2.99364	1.99364	30.1768	0.17	27.4873	3.86427	2.86427	45.3248	0.279	45.087	2.5271	1.5271	96.8694	0.0259166	0.0635062	0.00412268	0.000316178	0.0153141	0.0375257	0.00243608	0.000186829	0.0085671	0.0209929	0.00136281	0.000104517	0.00692056	0.0169582	0.00110089	8.44297e-05	17.1604	2.72391	1.72391	34.8871	16.8146	3.2094	2.2094	30.7052	0.285804	0.650063	1
117.391	-0.72	6779888	0	14.5058	3.34421	2.34421	25.8537	0	15.8234	2.99364	1.99364	30.1768	0.17	27.4873	3.86427	2.86427	45.3248	0.279	45.087	2.5271	1.5271	96.8694	0.0259166	0.0635062	0.00412268	0.000316178	0.0153141	0.0375257	0.00243608	0.000186829	0.0085671	0.0209929	0.00136281	0.000104517	0.00692056	0.0169582	0.00110089	8.44297e-05	17.1604	2.72391	1.72391	34.8871	16.8146	3.2094	2.2094	30.7052	0.285804	0.650063	1
117.559	-0.72	6779888	0	14.5058	3.34421	2.34421	25.8537	0	15.8234	2.99364	1.99364	30.1768	0.17	27.4873	3.86427	2.86427	45.3248	0.279	45.087	2.5271	1.5271	96.8694	0.0259166	0.0635062	0.00412268	0.000316178	0.0153141	0.0375257	0.00243608	0.000186829	0.0085671	0.0209929	0.00136281	0.000104517	0.00692056	0.0169582	0.00110089	8.44297e-05	17.1604	2.72391	1.72391	34.8871	16.8146	3.2094	2.2094	30.7052	0.285804	0.650063	1
117.728	-0.72	6779888	0	14.5058	3.34421	2.34421	25.8537	0	15.8234	2.99364	1.99364	30.1768	0.17	27.4873	3.86427	2.86427	45.3248	0.279	45.087	2.5271	1.5271	96.8694	0.0259166	0.0635062	0.00412268	0.000316178	0.0153141	0.0375257	0.00243608	0.000186829	0.0085671	0.0209929	0.00136281	0.000104517	0.00692056	0.0169582	0.00110089	8.44297e-05	17.1604	2.72391	1.72391	34.8871	16.8146	3.2094	2.2094	30.7052	0.285804	0.650063	1
117.897	-0.72	6779888	0	14.5058	3.34421	2.34421	25.8537	0	15.8234	2.99364	1.99364	30.1768	0.17	27.4873	3.86427	2.86427	45.3248	0.279	45.087	2.5271	1.5271	96.8694	0.0259166	0.0635062	0.00412268	0.000316178	0.0153141	0.0375257	0.00243608	0.000186829	0.0085671	0.0209929	0.00136281	0.000104517	0.00692056	0.0169582	0.00110089	8.44297e-05	17.1604	2.72391	1.72391	34.8871	16.8146	3.2094	2.2094	30.7052	0.285804	0.650063	1
118.065	-0.72	6779888	0	14.5058	3.34421	2.34421	25.8537	0	15.8234	2.99364	1.99364	30.1768	0.17	27.4873	3.86427	2.86427	45.3248	0.279	45.087	2.5271	1.5271	96.8694	0.0259166	0.0635062	0.00412268	0.000316178	0.0153141	0.0375257	0.00243608	0.000186829	0.0085671	0.0209929	0.00136281	0.000104517	0.00692056	0.0169582	0.00110089	8.44297e-05	17.1604	2.72391	1.72391	34.8871	16.8146	3.2094	2.2094	30.7052	0.285804	0.650063	1
118.234	-0.72	6779888	0	14.5058	3.34421	2.34421	25.8537	0	15.8234	2.99364	1.99364	30.1768	0.17	27.4873	3.86427	2.86427	45.3248	0.279	45.087	2.5271	1.5271	96.8694	0.0259166	0.0635062	0.00412268	0.000316178	0.0153141	0.0375257	0.00243608	0.000186829	0.0085671	0.0209929	0.00136281	0.000104517	0.00692056	0.0169582	0.00110089	8.44297e-05	17.1604	2.72391	1.72391	34.8871	16.8146	3.2094	2.2094	30.7052	0.285804	0.650063	1
118.403	-0.72	6779888	0	14.5058	3.34421	2.34421	25.8537	0	15.8234	2.99364	1.99364	30.1768	0.17	27.4873	3.86427	2.86427	45.3248	0.279	45.087	2.5271	1.5271	96.8694	0.0259166	0.0635062	0.00412268	0.000316178	0.0153141	0.0375257	0.00243608	0.000186829	0.0085671	0.0209929	0.00136281	0.000104517	0.00692056	0.0169582	0.00110089	8.44297e-05	17.1604	2.72391	1.72391	34.8871	16.8146	3.2094	2.2094	30.7052	0.285804	0.650063	1
118.571	-0.72	6779888	0	14.5058	3.34421	2.34421	25.8537	0	15.8234	2.99364	1.99364	30.1768	0.17	27.4873	3.86427	2.86427	45.3248	0.279	45.087	2.5271	1.5271	96.8694	0.0259166	0.0635062	0.00412268	0.000316178	0.0153141	0.0375257	0.00243608	0.000186829	0.0085671	0.0209929	0.00136281	0.000104517	0.00692056	0.0169582	0.00110089	8.44297e-05	17.1604	2.72391	1.72391	34.8871	16.8146	3.2094	2.2094	30.7052	0.285804	0.650063	1
118.74	-0.72	6779888	0	14.5058	3.34421	2.34421	25.8537	0	15.8234	2.99364	1.99364	30.1768	0.17	27.4873	3.86427	2.86427	45.3248	0.279	45.087	2.5271	1.5271	96.8694	0.0259166	0.0635062	0.00412268	0.000316178	0.0153141	0.0375257	0.00243608	0.000186829	0.0085671	0.0209929	0.00136281	0.000104517	0.00692056	0.0169582	0.00110089	8.44297e-05	17.1604	2.72391	1.72391	34.8871	16.8146	3.2094	2.2094	30.7052	0.285804	0.650063	1
118.909	-0.72	6779888	0	14.5058	3.34421	2.34421	25.8537	0	15.8234	2.99364	1.99364	30.1768	0.17	27.4873	3.86427	2.86427	45.3248	0.279	45.087	2.5271	1.5271	96.8694	0.0259166	0.0635062	0.00412268	0.000316178	0.0153141	0.0375257	0.00243608	0.000186829	0.0085671	0.0209929	0.00136281	0.000104517	0.00692056	0.0169582	0.00110089	8.44297e-05	17.1604	2.72391	1.72391	34.8871	16.8146	3.2094	2.2094	30.7052	0.285804	0.650063	1
119.077	-0.72	6779888	0	14.5058	3.34421	2.34421	25.8537	0	15.8234	2.99364	1.99364	30.1768	0.17	27.4873	3.86427	2.86427	45.3248	0.279	45.087	2.5271	1.5271	96.8694	0.0259166	0.0635062	0.00412268	0.000316178	0.0153141	0.0375257	0.00243608	0.000186829	0.0085671	0.0209929	0.00136281	0.000104517	0.00692056	0.0169582	0.00110089	8.44297e-05	17.1604	2.72391	1.72391	34.8871	16.8146	3.2094	2.2094	30.7052	0.285804	0.650063	1
119.246	-0.72	6779888	0	14.5058	3.34421	2.34421	25.8537	0	15.8234	2.99364	1.99364	30.1768	0.17	27.4873	3.86427	2.86427	45.3248	0.279	45.087	2.5271	1.5271	96.8694	0.0259166	0.0635062	0.00412268	0.000316178	0.0153141	0.0375257	0.00243608	0.000186829	0.0085671	0.0209929	0.00136281	0.000104517	0.00692056	0.0169582	0.00110089	8.44297e-05	17.1604	2.72391	1.72391	34.8871	16.8146	3.2094	2.2094	30.7052	0.285804	0.650063	1
119.415	-0.72	6779888	0	14.5058	3.34421	2.34421	25.8537	0	15.8234	2.99364	1.99364	30.1768	0.17	27.4873	3.86427	2.86427	45.3248	0.279	45.087	2.5271	1.5271	96.8694	0.0259166	0.0635062	0.00412268	0.000316178	0.0153141	0.0375257	0.00243608	0.000186829	0.0085671	0.0209929	0.00136281	0.000104517	0.00692056	0.0169582	0.00110089	8.44297e-05	17.1604	2.72391	1.72391	34.8871	16.8146	3.2094	2.2094	30.7052	0.285804	0.650063	1
119.583	-0.72	6779888	0	14.5058	3.34421	2.34421	25.8537	0	15.8234	2.99364	1.99364	30.1768	0.17	27.4873	3.86427	2.86427	45.3248	0.279	45.087	2.5271	1.5271	96.8694	0.0259166	0.0635062	0.00412268	0.000316178	0.0153141	0.0375257	0.00243608	0.000186829	0.0085671	0.0209929	0.00136281	0.000104517	0.00692056	0.0169582	0.00110089	8.44297e-05	17.1604	2.72391	1.72391	34.8871	16.8146	3.2094	2.2094	30.7052	0.285804	0.650063	1
119.752	-0.72	6779888	0	14.5058	3.34421	2.34421	25.8537	0	15.8234	2.99364	1.99364	30.1768	0.17	27.4873	3.86427	2.86427	45.3248	0.279	45.087	2.5271	1.5271	96.8694	0.0259166	0.0635062	0.00412268	0.000316178	0.0153141	0.0375257	0.00243608	0.000186829	0.0085671	0.0209929	0.00136281	0.000104517	0.00692056	0.0169582	0.00110089	8.44297e-05	17.1604	2.72391	1.72391	34.8871	16.8146	3.2094	2.2094	30.7052	0.285804	0.650063	1
119.921	-0.72	6779888	0	14.5058	3.34421	2.34421	25.8537	0	15.8234	2.99364	1.99364	30.1768	0.17	27.4873	3.86427	2.86427	45.3248	0.279	45.087	2.5271	1.5271	96.8694	0.0259166	0.0635062	0.00412268	0.000316178	0.0153141	0.0375257	0.00243608	0.000186829	0.0085671	0.0209929	0.00136281	0.000104517	0.00692056	0.0169582	0.00110089	8.44297e-05	17.1604	2.72391	1.72391	34.8871	16.8146	3.2094	2.2094	30.7052	0.285804	0.650063	1
120.089	-0.72	6779888	0	14.5058	3.34421	2.34421	25.8537	0	15.8234	2.99364	1.99364	30.1768	0.17	27.4873	3.86427	2.86427	45.3248	0.279	45.087	2.5271	1.5271	96.8694	0.0259166	0.0635062	0.00412268	0.000316178	0.0153141	0.0375257	0.00243608	0.000186829	0.0085671	0.0209929	0.00136281	0.000104517	0.00692056	0.0169582	0.00110089	8.44297e-05	17.1604	2.72391	1.72391	34.8871	16.8146	3.2094	2.2094	30.7052	0.285804	0.650063	1
120.258	-0.72	6779888	0	14.5058	3.34421	2.34421	25.8537	0	15.8234	2.99364	1.99364	30.1768	0.17	27.4873	3.86427	2.86427	45.3248	0.279	45.087	2.5271	1.5271	96.8694	0.0259166	0.0635062	0.00412268	0.000316178	0.0153141	0.0375257	0.00243608	0.000186829	0.0085671	0.0209929	0.00136281	0.000104517	0.00692056	0.0169582	0.00110089	8.44297e-05	17.1604	2.72391	1.72391	34.8871	16.8146	3.2094	2.2094	30.7052	0.285804	0.650063	1
120.427	-0.72	6779888	0	14.5058	3.34421	2.34421	25.8537	0	15.8234	2.99364	1.99364	30.1768	0.17	27.4873	3.86427	2.86427	45.3248	0.279	45.087	2.5271	1.5271	96.8694	0.0259166	0.0635062	0.00412268	0.000316178	0.0153141	0.0375257	0.00243608	0.000186829	0.0085671	0.0209929	0.00136281	0.000104517	0.00692056	0.0169582	0.00110089	8.44297e-05	17.1604	2.72391	1.72391	34.8871	16.8146	3.2094	2.2094	30.7052	0.285804	0.650063	1
120.595	-0.72	6779888	0	14.5058	3.34421	2.34421	25.8537	0	15.8234	2.99364	1.99364	30.1768	0.17	27.4873	3.86427	2.86427	45.3248	0.279	45.087	2.5271	1.5271	96.8694	0.0259166	0.0635062	0.00412268	0.000316178	0.0153141	0.0375257	0.00243608	0.000186829	0.0085671	0.0209929	0.00136281	0.000104517	0.00692056	0.0169582	0.00110089	8.44297e-05	17.1604	2.72391	1.72391	34.8871	16.8146	3.2094	2.2094	30.7052	0.285804	0.650063	1
120.764	-0.72	6779888	0	14.5058	3.34421	2.34421	25.8537	0	15.8234	2.99364	1.99364	30.1768	0.17	27.4873	3.86427	2.86427	45.3248	0.279	45.087	2.5271	1.5271	96.8694	0.0259166	0.0635062	0.00412268	0.000316178	0.0153141	0.0375257	0.00243608	0.000186829	0.0085671	0.0209929	0.00136281	0.000104517	0.00692056	0.0169582	0.00110089	8.44297e-05	17.1604	2.72391	1.72391	34.8871	16.8146	3.2094	2.2094	30.7052	0.285804	0.650063	1
120.933	-0.72	6779888	0	14.5058	3.34421	2.34421	25.8537	0	15.8234	2.99364	1.99364	30.1768	0.17	27.4873	3.86427	2.86427	45.3248	0.279	45.087	2.5271	1.5271	96.8694	0.0259166	0.0635062	0.00412268	0.000316178	0.0153141	0.0375257	0.00243608	0.000186829	0.0085671	0.0209929	0.00136281	0.000104517	0.00692056	0.0169582	0.00110089	8.44297e-05	17.1604	2.72391	1.72391	34.8871	16.8146	3.2094	2.2094	30.7052	0.285804	0.650063	1
121.101	-0.72	6779888	0	14.5058	3.34421	2.34421	25.8537	0	15.8234	2.99364	1.99364	30.1768	0.17	27.4873	3.86427	2.86427	45.3248	0.279	45.087	2.5271	1.5271	96.8694	0.0259166	0.0635062	0.00412268	0.000316178	0.0153141	0.0375257	0.00243608	0.000186829	0.0085671	0.0209929	0.00136281	0.000104517	0.00692056	0.0169582	0.00110089	8.44297e-05	17.1604	2.72391	1.72391	34.8871	16.8146	3.2094	2.2094	30.7052	0.285804	0.650063	1
121.27	-0.72	6779888	0	14.5058	3.34421	2.34421	25.8537	0	15.8234	2.99364	1.99364	30.1768	0.17	27.4873	3.86427	2.86427	45.3248	0.279	45.087	2.5271	1.5271	96.8694	0.0259166	0.0635062	0.00412268	0.000316178	0.0153141	0.0375257	0.00243608	0.000186829	0.0085671	0.0209929	0.00136281	0.000104517	0.00692056	0.0169582	0.00110089	8.44297e-05	17.1604	2.72391	1.72391	34.8871	16.8146	3.2094	2.2094	30.7052	0.285804	0.650063	1
121.439	-0.72	6779888	0	14.5058	3.34421	2.34421	25.8537	0	15.8234	2.99364	1.99364	30.1768	0.17	27.4873	3.86427	2.86427	45.3248	0.279	45.087	2.5271	1.5271	96.8694	0.0259166	0.0635062	0.00412268	0.000316178	0.0153141	0.0375257	0.00243608	0.000186829	0.0085671	0.0209929	0.00136281	0.000104517	0.00692056	0.0169582	0.00110089	8.44297e-05	17.1604	2.72391	1.72391	34.8871	16.8146	3.2094	2.2094	30.7052	0.285804	0.650063	1
121.607	-0.72	6779888	0	14.5058	3.34421	2.34421	25.8537	0	15.8234	2.99364	1.99364	30.1768	0.17	27.4873	3.86427	2.86427	45.3248	0.279	45.087	2.5271	1.5271	96.8694	0.0259166	0.0635062	0.00412268	0.000316178	0.0153141	0.0375257	0.00243608	0.000186829	0.0085671	0.0209929	0.00136281	0.000104517	0.00692056	0.0169582	0.00110089	8.44297e-05	17.1604	2.72391	1.72391	34.8871	16.8146	3.2094	2.2094	30.7052	0.285804	0.650063	1
121.776	-0.72	6779888	0	14.5058	3.34421	2.34421	25.8537	0	15.8234	2.99364	1.99364	30.1768	0.17	27.4873	3.86427	2.86427	45.3248	0.279	45.087	2.5271	1.5271	96.8694	0.0259166	0.0635062	0.00412268	0.000316178	0.0153141	0.0375257	0.00243608	0.000186829	0.0085671	0.0209929	0.00136281	0.000104517	0.00692056	0.0169582	0.00110089	8.44297e-05	17.1604	2.72391	1.72391	34.8871	16.8146	3.2094	2.2094	30.7052	0.285804	0.650063	1
121.945	-0.72	6779888	0	14.5058	3.34421	2.34421	25.8537	0	15.8234	2.99364	1.99364	30.1768	0.17	27.4873	3.86427	2.86427	45.3248	0.279	45.087	2.5271	1.5271	96.8694	0.0259166	0.0635062	0.00412268	0.000316178	0.0153141	0.0375257	0.00243608	0.000186829	0.0085671	0.0209929	0.00136281	0.000104517	0.00692056	0.0169582	0.00110089	8.44297e-05	17.1604	2.72391	1.72391	34.8871	16.8146	3.2094	2.2094	30.7052	0.285804	0.650063	1
122.113	-0.72	6779888	0	14.5058	3.34421	2.34421	25.8537	0	15.8234	2.99364	1.99364	30.1768	0.17	27.4873	3.86427	2.86427	45.3248	0.279	45.087	2.5271	1.5271	96.8694	0.0259166	0.0635062	0.00412268	0.000316178	0.0153141	0.0375257	0.00243608	0.000186829	0.0085671	0.0209929	0.00136281	0.000104517	0.00692056	0.0169582	0.00110089	8.44297e-05	17.1604	2.72391	1.72391	34.8871	16.8146	3.2094	2.2094	30.7052	0.285804	0.650063	1
122.282	-0.72	6779888	0	14.5058	3.34421	2.34421	25.8537	0	15.8234	2.99364	1.99364	30.1768	0.17	27.4873	3.86427	2.86427	45.3248	0.279	45.087	2.5271	1.5271	96.8694	0.0259166	0.0635062	0.00412268	0.000316178	0.0153141	0.0375257	0.00243608	0.000186829	0.0085671	0.0209929	0.00136281	0.000104517	0.00692056	0.0169582	0.00110089	8.44297e-05	17.1604	2.72391	1.72391	34.8871	16.8146	3.2094	2.2094	30.7052	0.285804	0.650063	1
122.451	-0.72	6779888	0	14.5058	3.34421	2.34421	25.8537	0	15.8234	2.99364	1.99364	30.1768	0.17	27.4873	3.86427	2.86427	45.3248	0.279	45.087	2.5271	1.5271	96.8694	0.0259166	0.0635062	0.00412268	0.000316178	0.0153141	0.0375257	0.00243608	0.000186829	0.0085671	0.0209929	0.00136281	0.000104517	0.00692056	0.0169582	0.00110089	8.44297e-05	17.1604	2.72391	1.72391	34.8871	16.8146	3.2094	2.2094	30.7052	0.285804	0.650063	1
122.619	-0.72	6779888	0	14.5058	3.34421	2.34421	25.8537	0	15.8234	2.99364	1.99364	30.1768	0.17	27.4873	3.86427	2.86427	45.3248	0.279	45.087	2.5271	1.5271	96.8694	0.0259166	0.0635062	0.00412268	0.000316178	0.0153141	0.0375257	0.00243608	0.000186829	0.0085671	0.0209929	0.00136281	0.000104517	0.00692056	0.0169582	0.00110089	8.44297e-05	17.1604	2.72391	1.72391	34.8871	16.8146	3.2094	2.2094	30.7052	0.285804	0.650063	1
122.788	-0.72	6779888	0	14.5058	3.34421	2.34421	25.8537	0	15.8234	2.99364	1.99364	30.1768	0.17	27.4873	3.86427	2.86427	45.3248	0.279	45.087	2.5271	1.5271	96.8694	0.0259166	0.0635062	0.00412268	0.000316178	0.0153141	0.0375257	0.00243608	0.000186829	0.0085671	0.0209929	0.00136281	0.000104517	0.00692056	0.0169582	0.00110089	8.44297e-05	17.1604	2.72391	1.72391	34.8871	16.8146	3.2094	2.2094	30.7052	0.285804	0.650063	1
122.957	-0.72	6779888	0	14.5058	3.34421	2.34421	25.8537	0	15.8234	2.99364	1.99364	30.1768	0.17	27.4873	3.86427	2.86427	45.3248	0.279	45.087	2.5271	1.5271	96.8694	0.0259166	0.0635062	0.00412268	0.000316178	0.0153141	0.0375257	0.00243608	0.000186829	0.0085671	0.0209929	0.00136281	0.000104517	0.00692056	0.0169582	0.00110089	8.44297e-05	17.1604	2.72391	1.72391	34.8871	16.8146	3.2094	2.2094	30.7052	0.285804	0.650063	1
123.125	-0.72	6779888	0	14.5058	3.34421	2.34421	25.8537	0	15.8234	2.99364	1.99364	30.1768	0.17	27.4873	3.86427	2.86427	45.3248	0.279	45.087	2.5271	1.5271	96.8694	0.0259166	0.0635062	0.00412268	0.000316178	0.0153141	0.0375257	0.00243608	0.000186829	0.0085671	0.0209929	0.00136281	0.000104517	0.00692056	0.0169582	0.00110089	8.44297e-05	17.1604	2.72391	1.72391	34.8871	16.8146	3.2094	2.2094	30.7052	0.285804	0.650063	1
123.294	-0.72	6779888	0	14.5058	3.34421	2.34421	25.8537	0	15.8234	2.99364	1.99364	30.1768	0.17	27.4873	3.86427	2.86427	45.3248	0.279	45.087	2.5271	1.5271	96.8694	0.0259166	0.0635062	0.00412268	0.000316178	0.0153141	0.0375257	0.00243608	0.000186829	0.0085671	0.0209929	0.00136281	0.000104517	0.00692056	0.0169582	0.00110089	8.44297e-05	17.1604	2.72391	1.72391	34.8871	16.8146	3.2094	2.2094	30.7052	0.285804	0.650063	1
123.463	-0.72	6779888	0	14.5058	3.34421	2.34421	25.8537	0	15.8234	2.99364	1.99364	30.1768	0.17	27.4873	3.86427	2.86427	45.3248	0.279	45.087	2.5271	1.5271	96.8694	0.0259166	0.0635062	0.00412268	0.000316178	0.0153141	0.0375257	0.00243608	0.000186829	0.0085671	0.0209929	0.00136281	0.000104517	0.00692056	0.0169582	0.00110089	8.44297e-05	17.1604	2.72391	1.72391	34.8871	16.8146	3.2094	2.2094	30.7052	0.285804	0.650063	1
123.631	-0.72	6779888	0	14.5058	3.34421	2.34421	25.8537	0	15.8234	2.99364	1.99364	30.1768	0.17	27.4873	3.86427	2.86427	45.3248	0.279	45.087	2.5271	1.5271	96.8694	0.0259166	0.0635062	0.00412268	0.000316178	0.0153141	0.0375257	0.00243608	0.000186829	0.0085671	0.0209929	0.00136281	0.000104517	0.00692056	0.0169582	0.00110089	8.44297e-05	17.1604	2.72391	1.72391	34.8871	16.8146	3.2094	2.2094	30.7052	0.285804	0.650063	1
123.8	-0.72	6779888	0	14.5058	3.34421	2.34421	25.8537	0	15.8234	2.99364	1.99364	30.1768	0.17	27.4873	3.86427	2.86427	45.3248	0.279	45.087	2.5271	1.5271	96.8694	0.0259166	0.0635062	0.00412268	0.000316178	0.0153141	0.0375257	0.00243608	0.000186829	0.0085671	0.0209929	0.00136281	0.000104517	0.00692056	0.0169582	0.00110089	8.44297e-05	17.1604	2.72391	1.72391	34.8871	16.8146	3.2094	2.2094	30.7052	0.285804	0.650063	1
123.969	-0.72	6779888	0	14.5058	3.34421	2.34421	25.8537	0	15.8234	2.99364	1.99364	30.1768	0.17	27.4873	3.86427	2.86427	45.3248	0.279	45.087	2.5271	1.5271	96.8694	0.0259166	0.0635062	0.00412268	0.000316178	0.0153141	0.0375257	0.00243608	0.000186829	0.0085671	0.0209929	0.00136281	0.000104517	0.00692056	0.0169582	0.00110089	8.44297e-05	17.1604	2.72391	1.72391	34.8871	16.8146	3.2094	2.2094	30.7052	0.285804	0.650063	1
124.137	-0.72	6779888	0	14.5058	3.34421	2.34421	25.8537	0	15.8234	2.99364	1.99364	30.1768	0.17	27.4873	3.86427	2.86427	45.3248	0.279	45.087	2.5271	1.5271	96.8694	0.0259166	0.0635062	0.00412268	0.000316178	0.0153141	0.0375257	0.00243608	0.000186829	0.0085671	0.0209929	0.00136281	0.000104517	0.00692056	0.0169582	0.00110089	8.44297e-05	17.1604	2.72391	1.72391	34.8871	16.8146	3.2094	2.2094	30.7052	0.285804	0.650063	1
124.306	-0.72	6779888	0	14.5058	3.34421	2.34421	25.8537	0	15.8234	2.99364	1.99364	30.1768	0.17	27.4873	3.86427	2.86427	45.3248	0.279	45.087	2.5271	1.5271	96.8694	0.0259166	0.0635062	0.00412268	0.000316178	0.0153141	0.0375257	0.00243608	0.000186829	0.0085671	0.0209929	0.00136281	0.000104517	0.00692056	0.0169582	0.00110089	8.44297e-05	17.1604	2.72391	1.72391	34.8871	16.8146	3.2094	2.2094	30.7052	0.285804	0.650063	1
124.475	-0.72	6779888	0	14.5058	3.34421	2.34421	25.8537	0	15.8234	2.99364	1.99364	30.1768	0.17	27.4873	3.86427	2.86427	45.3248	0.279	45.087	2.5271	1.5271	96.8694	0.0259166	0.0635062	0.00412268	0.000316178	0.0153141	0.0375257	0.00243608	0.000186829	0.0085671	0.0209929	0.00136281	0.000104517	0.00692056	0.0169582	0.00110089	8.44297e-05	17.1604	2.72391	1.72391	34.8871	16.8146	3.2094	2.2094	30.7052	0.285804	0.650063	1
124.643	-0.72	6779888	0	14.5058	3.34421	2.34421	25.8537	0	15.8234	2.99364	1.99364	30.1768	0.17	27.4873	3.86427	2.86427	45.3248	0.279	45.087	2.5271	1.5271	96.8694	0.0259166	0.0635062	0.00412268	0.000316178	0.0153141	0.0375257	0.00243608	0.000186829	0.0085671	0.0209929	0.00136281	0.000104517	0.00692056	0.0169582	0.00110089	8.44297e-05	17.1604	2.72391	1.72391	34.8871	16.8146	3.2094	2.2094	30.7052	0.285804	0.650063	1
124.812	-0.72	6779888	0	14.5058	3.34421	2.34421	25.8537	0	15.8234	2.99364	1.99364	30.1768	0.17	27.4873	3.86427	2.86427	45.3248	0.279	45.087	2.5271	1.5271	96.8694	0.0259166	0.0635062	0.00412268	0.000316178	0.0153141	0.0375257	0.00243608	0.000186829	0.0085671	0.0209929	0.00136281	0.000104517	0.00692056	0.0169582	0.00110089	8.44297e-05	17.1604	2.72391	1.72391	34.8871	16.8146	3.2094	2.2094	30.7052	0.285804	0.650063	1
124.981	-0.72	6779888	0	14.5058	3.34421	2.34421	25.8537	0	15.8234	2.99364	1.99364	30.1768	0.17	27.4873	3.86427	2.86427	45.3248	0.279	45.087	2.5271	1.5271	96.8694	0.0259166	0.0635062	0.00412268	0.000316178	0.0153141	0.0375257	0.00243608	0.000186829	0.0085671	0.0209929	0.00136281	0.000104517	0.00692056	0.0169582	0.00110089	8.44297e-05	17.1604	2.72391	1.72391	34.8871	16.8146	3.2094	2.2094	30.7052	0.285804	0.650063	1
125.149	-0.72	6779888	0	14.5058	3.34421	2.34421	25.8537	0	15.8234	2.99364	1.99364	30.1768	0.17	27.4873	3.86427	2.86427	45.3248	0.279	45.087	2.5271	1.5271	96.8694	0.0259166	0.0635062	0.00412268	0.000316178	0.0153141	0.0375257	0.00243608	0.000186829	0.0085671	0.0209929	0.00136281	0.000104517	0.00692056	0.0169582	0.00110089	8.44297e-05	17.1604	2.72391	1.72391	34.8871	16.8146	3.2094	2.2094	30.7052	0.285804	0.650063	1
125.318	-0.72	6779888	0	14.5058	3.34421	2.34421	25.8537	0	15.8234	2.99364	1.99364	30.1768	0.17	27.4873	3.86427	2.86427	45.3248	0.279	45.087	2.5271	1.5271	96.8694	0.0259166	0.0635062	0.00412268	0.000316178	0.0153141	0.0375257	0.00243608	0.000186829	0.0085671	0.0209929	0.00136281	0.000104517	0.00692056	0.0169582	0.00110089	8.44297e-05	17.1604	2.72391	1.72391	34.8871	16.8146	3.2094	2.2094	30.7052	0.285804	0.650063	1
125.487	-0.72	6779888	0	14.5058	3.34421	2.34421	25.8537	0	15.8234	2.99364	1.99364	30.1768	0.17	27.4873	3.86427	2.86427	45.3248	0.279	45.087	2.5271	1.5271	96.8694	0.0259166	0.0635062	0.00412268	0.000316178	0.0153141	0.0375257	0.00243608	0.000186829	0.0085671	0.0209929	0.00136281	0.000104517	0.00692056	0.0169582	0.00110089	8.44297e-05	17.1604	2.72391	1.72391	34.8871	16.8146	3.2094	2.2094	30.7052	0.285804	0.650063	1
125.655	-0.72	6779888	0	14.5058	3.34421	2.34421	25.8537	0	15.8234	2.99364	1.99364	30.1768	0.17	27.4873	3.86427	2.86427	45.3248	0.279	45.087	2.5271	1.5271	96.8694	0.0259166	0.0635062	0.00412268	0.000316178	0.0153141	0.0375257	0.00243608	0.000186829	0.0085671	0.0209929	0.00136281	0.000104517	0.00692056	0.0169582	0.00110089	8.44297e-05	17.1604	2.72391	1.72391	34.8871	16.8146	3.2094	2.2094	30.7052	0.285804	0.650063	1
125.824	-0.72	6779888	0	14.5058	3.34421	2.34421	25.8537	0	15.8234	2.99364	1.99364	30.1768	0.17	27.4873	3.86427	2.86427	45.3248	0.279	45.087	2.5271	1.5271	96.8694	0.0259166	0.0635062	0.00412268	0.000316178	0.0153141	0.0375257	0.00243608	0.000186829	0.0085671	0.0209929	0.00136281	0.000104517	0.00692056	0.0169582	0.00110089	8.44297e-05	17.1604	2.72391	1.72391	34.8871	16.8146	3.2094	2.2094	30.7052	0.285804	0.650063	1
125.993	-0.72	6779888	0	14.5058	3.34421	2.34421	25.8537	0	15.8234	2.99364	1.99364	30.1768	0.17	27.4873	3.86427	2.86427	45.3248	0.279	45.087	2.5271	1.5271	96.8694	0.0259166	0.0635062	0.00412268	0.000316178	0.0153141	0.0375257	0.00243608	0.000186829	0.0085671	0.0209929	0.00136281	0.000104517	0.00692056	0.0169582	0.00110089	8.44297e-05	17.1604	2.72391	1.72391	34.8871	16.8146	3.2094	2.2094	30.7052	0.285804	0.650063	1
126.161	-0.72	6779888	0	14.5058	3.34421	2.34421	25.8537	0	15.8234	2.99364	1.99364	30.1768	0.17	27.4873	3.86427	2.86427	45.3248	0.279	45.087	2.5271	1.5271	96.8694	0.0259166	0.0635062	0.00412268	0.000316178	0.0153141	0.0375257	0.00243608	0.000186829	0.0085671	0.0209929	0.00136281	0.000104517	0.00692056	0.0169582	0.00110089	8.44297e-05	17.1604	2.72391	1.72391	34.8871	16.8146	3.2094	2.2094	30.7052	0.285804	0.650063	1
126.33	-0.72	6779888	0	14.5058	3.34421	2.34421	25.8537	0	15.8234	2.99364	1.99364	30.1768	0.17	27.4873	3.86427	2.86427	45.3248	0.279	45.087	2.5271	1.5271	96.8694	0.0259166	0.0635062	0.00412268	0.000316178	0.0153141	0.0375257	0.00243608	0.000186829	0.0085671	0.0209929	0.00136281	0.000104517	0.00692056	0.0169582	0.00110089	8.44297e-05	17.1604	2.72391	1.72391	34.8871	16.8146	3.2094	2.2094	30.7052	0.285804	0.650063	1
126.499	-0.72	6779888	0	14.5058	3.34421	2.34421	25.8537	0	15.8234	2.99364	1.99364	30.1768	0.17	27.4873	3.86427	2.86427	45.3248	0.279	45.087	2.5271	1.5271	96.8694	0.0259166	0.0635062	0.00412268	0.000316178	0.0153141	0.0375257	0.00243608	0.000186829	0.0085671	0.0209929	0.00136281	0.000104517	0.00692056	0.0169582	0.00110089	8.44297e-05	17.1604	2.72391	1.72391	34.8871	16.8146	3.2094	2.2094	30.7052	0.285804	0.650063	1
126.667	-0.72	6779888	0	14.5058	3.34421	2.34421	25.8537	0	15.8234	2.99364	1.99364	30.1768	0.17	27.4873	3.86427	2.86427	45.3248	0.279	45.087	2.5271	1.5271	96.8694	0.0259166	0.0635062	0.00412268	0.000316178	0.0153141	0.0375257	0.00243608	0.000186829	0.0085671	0.0209929	0.00136281	0.000104517	0.00692056	0.0169582	0.00110089	8.44297e-05	17.1604	2.72391	1.72391	34.8871	16.8146	3.2094	2.2094	30.7052	0.285804	0.650063	1
126.836	-0.72	6779888	0	14.5058	3.34421	2.34421	25.8537	0	15.8234	2.99364	1.99364	30.1768	0.17	27.4873	3.86427	2.86427	45.3248	0.279	45.087	2.5271	1.5271	96.8694	0.0259166	0.0635062	0.00412268	0.000316178	0.0153141	0.0375257	0.00243608	0.000186829	0.0085671	0.0209929	0.00136281	0.000104517	0.00692056	0.0169582	0.00110089	8.44297e-05	17.1604	2.72391	1.72391	34.8871	16.8146	3.2094	2.2094	30.7052	0.285804	0.650063	1
127.005	-0.72	6779888	0	14.5058	3.34421	2.34421	25.8537	0	15.8234	2.99364	1.99364	30.1768	0.17	27.4873	3.86427	2.86427	45.3248	0.279	45.087	2.5271	1.5271	96.8694	0.0259166	0.0635062	0.00412268	0.000316178	0.0153141	0.0375257	0.00243608	0.000186829	0.0085671	0.0209929	0.00136281	0.000104517	0.00692056	0.0169582	0.00110089	8.44297e-05	17.1604	2.72391	1.72391	34.8871	16.8146	3.2094	2.2094	30.7052	0.285804	0.650063	1
127.173	-0.72	6779888	0	14.5058	3.34421	2.34421	25.8537	0	15.8234	2.99364	1.99364	30.1768	0.17	27.4873	3.86427	2.86427	45.3248	0.279	45.087	2.5271	1.5271	96.8694	0.0259166	0.0635062	0.00412268	0.000316178	0.0153141	0.0375257	0.00243608	0.000186829	0.0085671	0.0209929	0.00136281	0.000104517	0.00692056	0.0169582	0.00110089	8.44297e-05	17.1604	2.72391	1.72391	34.8871	16.8146	3.2094	2.2094	30.7052	0.285804	0.650063	1
127.342	-0.72	6779888	0	14.5058	3.34421	2.34421	25.8537	0	15.8234	2.99364	1.99364	30.1768	0.17	27.4873	3.86427	2.86427	45.3248	0.279	45.087	2.5271	1.5271	96.8694	0.0259166	0.0635062	0.00412268	0.000316178	0.0153141	0.0375257	0.00243608	0.000186829	0.0085671	0.0209929	0.00136281	0.000104517	0.00692056	0.0169582	0.00110089	8.44297e-05	17.1604	2.72391	1.72391	34.8871	16.8146	3.2094	2.2094	30.7052	0.285804	0.650063	1
127.511	-0.72	6779888	0	14.5058	3.34421	2.34421	25.8537	0	15.8234	2.99364	1.99364	30.1768	0.17	27.4873	3.86427	2.86427	45.3248	0.279	45.087	2.5271	1.5271	96.8694	0.0259166	0.0635062	0.00412268	0.000316178	0.0153141	0.0375257	0.00243608	0.000186829	0.0085671	0.0209929	0.00136281	0.000104517	0.00692056	0.0169582	0.00110089	8.44297e-05	17.1604	2.72391	1.72391	34.8871	16.8146	3.2094	2.2094	30.7052	0.285804	0.650063	1
127.679	-0.72	6779888	0	14.5058	3.34421	2.34421	25.8537	0	15.8234	2.99364	1.99364	30.1768	0.17	27.4873	3.86427	2.86427	45.3248	0.279	45.087	2.5271	1.5271	96.8694	0.0259166	0.0635062	0.00412268	0.000316178	0.0153141	0.0375257	0.00243608	0.000186829	0.0085671	0.0209929	0.00136281	0.000104517	0.00692056	0.0169582	0.00110089	8.44297e-05	17.1604	2.72391	1.72391	34.8871	16.8146	3.2094	2.2094	30.7052	0.285804	0.650063	1
127.848	-0.72	6779888	0	14.5058	3.34421	2.34421	25.8537	0	15.8234	2.99364	1.99364	30.1768	0.17	27.4873	3.86427	2.86427	45.3248	0.279	45.087	2.5271	1.5271	96.8694	0.0259166	0.0635062	0.00412268	0.000316178	0.0153141	0.0375257	0.00243608	0.000186829	0.0085671	0.0209929	0.00136281	0.000104517	0.00692056	0.0169582	0.00110089	8.44297e-05	17.1604	2.72391	1.72391	34.8871	16.8146	3.2094	2.2094	30.7052	0.285804	0.650063	1
128.017	-0.72	6779888	0	14.5058	3.34421	2.34421	25.8537	0	15.8234	2.99364	1.99364	30.1768	0.17	27.4873	3.86427	2.86427	45.3248	0.279	45.087	2.5271	1.5271	96.8694	0.0259166	0.0635062	0.00412268	0.000316178	0.0153141	0.0375257	0.00243608	0.000186829	0.0085671	0.0209929	0.00136281	0.000104517	0.00692056	0.0169582	0.00110089	8.44297e-05	17.1604	2.72391	1.72391	34.8871	16.8146	3.2094	2.2094	30.7052	0.285804	0.650063	1
128.185	-0.72	6779888	0	14.5058	3.34421	2.34421	25.8537	0	15.8234	2.99364	1.99364	30.1768	0.17	27.4873	3.86427	2.86427	45.3248	0.279	45.087	2.5271	1.5271	96.8694	0.0259166	0.0635062	0.00412268	0.000316178	0.0153141	0.0375257	0.00243608	0.000186829	0.0085671	0.0209929	0.00136281	0.000104517	0.00692056	0.0169582	0.00110089	8.44297e-05	17.1604	2.72391	1.72391	34.8871	16.8146	3.2094	2.2094	30.7052	0.285804	0.650063	1
128.354	-0.72	6779888	0	14.5058	3.34421	2.34421	25.8537	0	15.8234	2.99364	1.99364	30.1768	0.17	27.4873	3.86427	2.86427	45.3248	0.279	45.087	2.5271	1.5271	96.8694	0.0259166	0.0635062	0.00412268	0.000316178	0.0153141	0.0375257	0.00243608	0.000186829	0.0085671	0.0209929	0.00136281	0.000104517	0.00692056	0.0169582	0.00110089	8.44297e-05	17.1604	2.72391	1.72391	34.8871	16.8146	3.2094	2.2094	30.7052	0.285804	0.650063	1
128.523	-0.72	6779888	0	14.5058	3.34421	2.34421	25.8537	0	15.8234	2.99364	1.99364	30.1768	0.17	27.4873	3.86427	2.86427	45.3248	0.279	45.087	2.5271	1.5271	96.8694	0.0259166	0.0635062	0.00412268	0.000316178	0.0153141	0.0375257	0.00243608	0.000186829	0.0085671	0.0209929	0.00136281	0.000104517	0.00692056	0.0169582	0.00110089	8.44297e-05	17.1604	2.72391	1.72391	34.8871	16.8146	3.2094	2.2094	30.7052	0.285804	0.650063	1
128.691	-0.72	6779888	0	14.5058	3.34421	2.34421	25.8537	0	15.8234	2.99364	1.99364	30.1768	0.17	27.4873	3.86427	2.86427	45.3248	0.279	45.087	2.5271	1.5271	96.8694	0.0259166	0.0635062	0.00412268	0.000316178	0.0153141	0.0375257	0.00243608	0.000186829	0.0085671	0.0209929	0.00136281	0.000104517	0.00692056	0.0169582	0.00110089	8.44297e-05	17.1604	2.72391	1.72391	34.8871	16.8146	3.2094	2.2094	30.7052	0.285804	0.650063	1
128.86	-0.72	6779888	0	14.5058	3.34421	2.34421	25.8537	0	15.8234	2.99364	1.99364	30.1768	0.17	27.4873	3.86427	2.86427	45.3248	0.279	45.087	2.5271	1.5271	96.8694	0.0259166	0.0635062	0.00412268	0.000316178	0.0153141	0.0375257	0.00243608	0.000186829	0.0085671	0.0209929	0.00136281	0.000104517	0.00692056	0.0169582	0.00110089	8.44297e-05	17.1604	2.72391	1.72391	34.8871	16.8146	3.2094	2.2094	30.7052	0.285804	0.650063	1
129.029	-0.72	6779888	0	14.5058	3.34421	2.34421	25.8537	0	15.8234	2.99364	1.99364	30.1768	0.17	27.4873	3.86427	2.86427	45.3248	0.279	45.087	2.5271	1.5271	96.8694	0.0259166	0.0635062	0.00412268	0.000316178	0.0153141	0.0375257	0.00243608	0.000186829	0.0085671	0.0209929	0.00136281	0.000104517	0.00692056	0.0169582	0.00110089	8.44297e-05	17.1604	2.72391	1.72391	34.8871	16.8146	3.2094	2.2094	30.7052	0.285804	0.650063	1
129.197	-0.72	6779888	0	14.5058	3.34421	2.34421	25.8537	0	15.8234	2.99364	1.99364	30.1768	0.17	27.4873	3.86427	2.86427	45.3248	0.279	45.087	2.5271	1.5271	96.8694	0.0259166	0.0635062	0.00412268	0.000316178	0.0153141	0.0375257	0.00243608	0.000186829	0.0085671	0.0209929	0.00136281	0.000104517	0.00692056	0.0169582	0.00110089	8.44297e-05	17.1604	2.72391	1.72391	34.8871	16.8146	3.2094	2.2094	30.7052	0.285804	0.650063	1
129.366	-0.72	6779888	0	14.5058	3.34421	2.34421	25.8537	0	15.8234	2.99364	1.99364	30.1768	0.17	27.4873	3.86427	2.86427	45.3248	0.279	45.087	2.5271	1.5271	96.8694	0.0259166	0.0635062	0.00412268	0.000316178	0.0153141	0.0375257	0.00243608	0.000186829	0.0085671	0.0209929	0.00136281	0.000104517	0.00692056	0.0169582	0.00110089	8.44297e-05	17.1604	2.72391	1.72391	34.8871	16.8146	3.2094	2.2094	30.7052	0.285804	0.650063	1
129.534	-0.72	6779888	0	14.5058	3.34421	2.34421	25.8537	0	15.8234	2.99364	1.99364	30.1768	0.17	27.4873	3.86427	2.86427	45.3248	0.279	45.087	2.5271	1.5271	96.8694	0.0259166	0.0635062	0.00412268	0.000316178	0.0153141	0.0375257	0.00243608	0.000186829	0.0085671	0.0209929	0.00136281	0.000104517	0.00692056	0.0169582	0.00110089	8.44297e-05	17.1604	2.72391	1.72391	34.8871	16.8146	3.2094	2.2094	30.7052	0.285804	0.650063	1
129.703	-0.72	6779888	0	14.5058	3.34421	2.34421	25.8537	0	15.8234	2.99364	1.99364	30.1768	0.17	27.4873	3.86427	2.86427	45.3248	0.279	45.087	2.5271	1.5271	96.8694	0.0259166	0.0635062	0.00412268	0.000316178	0.0153141	0.0375257	0.00243608	0.000186829	0.0085671	0.0209929	0.00136281	0.000104517	0.00692056	0.0169582	0.00110089	8.44297e-05	17.1604	2.72391	1.72391	34.8871	16.8146	3.2094	2.2094	30.7052	0.285804	0.650063	1
129.872	-0.72	6779888	0	14.5058	3.34421	2.34421	25.8537	0	15.8234	2.99364	1.99364	30.1768	0.17	27.4873	3.86427	2.86427	45.3248	0.279	45.087	2.5271	1.5271	96.8694	0.0259166	0.0635062	0.00412268	0.000316178	0.0153141	0.0375257	0.00243608	0.000186829	0.0085671	0.0209929	0.00136281	0.000104517	0.00692056	0.0169582	0.00110089	8.44297e-05	17.1604	2.72391	1.72391	34.8871	16.8146	3.2094	2.2094	30.7052	0.285804	0.650063	1
130.04	-0.72	6779888	0	14.5058	3.34421	2.34421	25.8537	0	15.8234	2.99364	1.99364	30.1768	0.17	27.4873	3.86427	2.86427	45.3248	0.279	45.087	2.5271	1.5271	96.8694	0.0259166	0.0635062	0.00412268	0.000316178	0.0153141	0.0375257	0.00243608	0.000186829	0.0085671	0.0209929	0.00136281	0.000104517	0.00692056	0.0169582	0.00110089	8.44297e-05	17.1604	2.72391	1.72391	34.8871	16.8146	3.2094	2.2094	30.7052	0.285804	0.650063	1
130.209	-0.72	6779888	0	14.5058	3.34421	2.34421	25.8537	0	15.8234	2.99364	1.99364	30.1768	0.17	27.4873	3.86427	2.86427	45.3248	0.279	45.087	2.5271	1.5271	96.8694	0.0259166	0.0635062	0.00412268	0.000316178	0.0153141	0.0375257	0.00243608	0.000186829	0.0085671	0.0209929	0.00136281	0.000104517	0.00692056	0.0169582	0.00110089	8.44297e-05	17.1604	2.72391	1.72391	34.8871	16.8146	3.2094	2.2094	30.7052	0.285804	0.650063	1
130.378	-0.72	6779888	0	14.5058	3.34421	2.34421	25.8537	0	15.8234	2.99364	1.99364	30.1768	0.17	27.4873	3.86427	2.86427	45.3248	0.279	45.087	2.5271	1.5271	96.8694	0.0259166	0.0635062	0.00412268	0.000316178	0.0153141	0.0375257	0.00243608	0.000186829	0.0085671	0.0209929	0.00136281	0.000104517	0.00692056	0.0169582	0.00110089	8.44297e-05	17.1604	2.72391	1.72391	34.8871	16.8146	3.2094	2.2094	30.7052	0.285804	0.650063	1
130.546	-0.72	6779888	0	14.5058	3.34421	2.34421	25.8537	0	15.8234	2.99364	1.99364	30.1768	0.17	27.4873	3.86427	2.86427	45.3248	0.279	45.087	2.5271	1.5271	96.8694	0.0259166	0.0635062	0.00412268	0.000316178	0.0153141	0.0375257	0.00243608	0.000186829	0.0085671	0.0209929	0.00136281	0.000104517	0.00692056	0.0169582	0.00110089	8.44297e-05	17.1604	2.72391	1.72391	34.8871	16.8146	3.2094	2.2094	30.7052	0.285804	0.650063	1
130.715	-0.72	6779888	0	14.5058	3.34421	2.34421	25.8537	0	15.8234	2.99364	1.99364	30.1768	0.17	27.4873	3.86427	2.86427	45.3248	0.279	45.087	2.5271	1.5271	96.8694	0.0259166	0.0635062	0.00412268	0.000316178	0.0153141	0.0375257	0.00243608	0.000186829	0.0085671	0.0209929	0.00136281	0.000104517	0.00692056	0.0169582	0.00110089	8.44297e-05	17.1604	2.72391	1.72391	34.8871	16.8146	3.2094	2.2094	30.7052	0.285804	0.650063	1
130.884	-0.72	6779888	0	14.5058	3.34421	2.34421	25.8537	0	15.8234	2.99364	1.99364	30.1768	0.17	27.4873	3.86427	2.86427	45.3248	0.279	45.087	2.5271	1.5271	96.8694	0.0259166	0.0635062	0.00412268	0.000316178	0.0153141	0.0375257	0.00243608	0.000186829	0.0085671	0.0209929	0.00136281	0.000104517	0.00692056	0.0169582	0.00110089	8.44297e-05	17.1604	2.72391	1.72391	34.8871	16.8146	3.2094	2.2094	30.7052	0.285804	0.650063	1
131.052	-0.72	6779888	0	14.5058	3.34421	2.34421	25.8537	0	15.8234	2.99364	1.99364	30.1768	0.17	27.4873	3.86427	2.86427	45.3248	0.279	45.087	2.5271	1.5271	96.8694	0.0259166	0.0635062	0.00412268	0.000316178	0.0153141	0.0375257	0.00243608	0.000186829	0.0085671	0.0209929	0.00136281	0.000104517	0.00692056	0.0169582	0.00110089	8.44297e-05	17.1604	2.72391	1.72391	34.8871	16.8146	3.2094	2.2094	30.7052	0.285804	0.650063	1
131.221	-0.72	6779888	0	14.5058	3.34421	2.34421	25.8537	0	15.8234	2.99364	1.99364	30.1768	0.17	27.4873	3.86427	2.86427	45.3248	0.279	45.087	2.5271	1.5271	96.8694	0.0259166	0.0635062	0.00412268	0.000316178	0.0153141	0.0375257	0.00243608	0.000186829	0.0085671	0.0209929	0.00136281	0.000104517	0.00692056	0.0169582	0.00110089	8.44297e-05	17.1604	2.72391	1.72391	34.8871	16.8146	3.2094	2.2094	30.7052	0.285804	0.650063	1
131.39	-0.72	6779888	0	14.5058	3.34421	2.34421	25.8537	0	15.8234	2.99364	1.99364	30.1768	0.17	27.4873	3.86427	2.86427	45.3248	0.279	45.087	2.5271	1.5271	96.8694	0.0259166	0.0635062	0.00412268	0.000316178	0.0153141	0.0375257	0.00243608	0.000186829	0.0085671	0.0209929	0.00136281	0.000104517	0.00692056	0.0169582	0.00110089	8.44297e-05	17.1604	2.72391	1.72391	34.8871	16.8146	3.2094	2.2094	30.7052	0.285804	0.650063	1
131.558	-0.72	6779888	0	14.5058	3.34421	2.34421	25.8537	0	15.8234	2.99364	1.99364	30.1768	0.17	27.4873	3.86427	2.86427	45.3248	0.279	45.087	2.5271	1.5271	96.8694	0.0259166	0.0635062	0.00412268	0.000316178	0.0153141	0.0375257	0.00243608	0.000186829	0.0085671	0.0209929	0.00136281	0.000104517	0.00692056	0.0169582	0.00110089	8.44297e-05	17.1604	2.72391	1.72391	34.8871	16.8146	3.2094	2.2094	30.7052	0.285804	0.650063	1
131.727	-0.72	6779888	0	14.5058	3.34421	2.34421	25.8537	0	15.8234	2.99364	1.99364	30.1768	0.17	27.4873	3.86427	2.86427	45.3248	0.279	45.087	2.5271	1.5271	96.8694	0.0259166	0.0635062	0.00412268	0.000316178	0.0153141	0.0375257	0.00243608	0.000186829	0.0085671	0.0209929	0.00136281	0.000104517	0.00692056	0.0169582	0.00110089	8.44297e-05	17.1604	2.72391	1.72391	34.8871	16.8146	3.2094	2.2094	30.7052	0.285804	0.650063	1
131.896	-0.72	6779888	0	14.5058	3.34421	2.34421	25.8537	0	15.8234	2.99364	1.99364	30.1768	0.17	27.4873	3.86427	2.86427	45.3248	0.279	45.087	2.5271	1.5271	96.8694	0.0259166	0.0635062	0.00412268	0.000316178	0.0153141	0.0375257	0.00243608	0.000186829	0.0085671	0.0209929	0.00136281	0.000104517	0.00692056	0.0169582	0.00110089	8.44297e-05	17.1604	2.72391	1.72391	34.8871	16.8146	3.2094	2.2094	30.7052	0.285804	0.650063	1
132.064	-0.72	6779888	0	14.5058	3.34421	2.34421	25.8537	0	15.8234	2.99364	1.99364	30.1768	0.17	27.4873	3.86427	2.86427	45.3248	0.279	45.087	2.5271	1.5271	96.8694	0.0259166	0.0635062	0.00412268	0.000316178	0.0153141	0.0375257	0.00243608	0.000186829	0.0085671	0.0209929	0.00136281	0.000104517	0.00692056	0.0169582	0.00110089	8.44297e-05	17.1604	2.72391	1.72391	34.8871	16.8146	3.2094	2.2094	30.7052	0.285804	0.650063	1
132.233	-0.72	6779888	0	14.5058	3.34421	2.34421	25.8537	0	15.8234	2.99364	1.99364	30.1768	0.17	27.4873	3.86427	2.86427	45.3248	0.279	45.087	2.5271	1.5271	96.8694	0.0259166	0.0635062	0.00412268	0.000316178	0.0153141	0.0375257	0.00243608	0.000186829	0.0085671	0.0209929	0.00136281	0.000104517	0.00692056	0.0169582	0.00110089	8.44297e-05	17.1604	2.72391	1.72391	34.8871	16.8146	3.2094	2.2094	30.7052	0.285804	0.650063	1
132.402	-0.72	6779888	0	14.5058	3.34421	2.34421	25.8537	0	15.8234	2.99364	1.99364	30.1768	0.17	27.4873	3.86427	2.86427	45.3248	0.279	45.087	2.5271	1.5271	96.8694	0.0259166	0.0635062	0.00412268	0.000316178	0.0153141	0.0375257	0.00243608	0.000186829	0.0085671	0.0209929	0.00136281	0.000104517	0.00692056	0.0169582	0.00110089	8.44297e-05	17.1604	2.72391	1.72391	34.8871	16.8146	3.2094	2.2094	30.7052	0.285804	0.650063	1
132.57	-0.72	6779888	0	14.5058	3.34421	2.34421	25.8537	0	15.8234	2.99364	1.99364	30.1768	0.17	27.4873	3.86427	2.86427	45.3248	0.279	45.087	2.5271	1.5271	96.8694	0.0259166	0.0635062	0.00412268	0.000316178	0.0153141	0.0375257	0.00243608	0.000186829	0.0085671	0.0209929	0.00136281	0.000104517	0.00692056	0.0169582	0.00110089	8.44297e-05	17.1604	2.72391	1.72391	34.8871	16.8146	3.2094	2.2094	30.7052	0.285804	0.650063	1
132.739	-0.72	6779888	0	14.5058	3.34421	2.34421	25.8537	0	15.8234	2.99364	1.99364	30.1768	0.17	27.4873	3.86427	2.86427	45.3248	0.279	45.087	2.5271	1.5271	96.8694	0.0259166	0.0635062	0.00412268	0.000316178	0.0153141	0.0375257	0.00243608	0.000186829	0.0085671	0.0209929	0.00136281	0.000104517	0.00692056	0.0169582	0.00110089	8.44297e-05	17.1604	2.72391	1.72391	34.8871	16.8146	3.2094	2.2094	30.7052	0.285804	0.650063	1
132.908	-0.72	6779888	0	14.5058	3.34421	2.34421	25.8537	0	15.8234	2.99364	1.99364	30.1768	0.17	27.4873	3.86427	2.86427	45.3248	0.279	45.087	2.5271	1.5271	96.8694	0.0259166	0.0635062	0.00412268	0.000316178	0.0153141	0.0375257	0.00243608	0.000186829	0.0085671	0.0209929	0.00136281	0.000104517	0.00692056	0.0169582	0.00110089	8.44297e-05	17.1604	2.72391	1.72391	34.8871	16.8146	3.2094	2.2094	30.7052	0.285804	0.650063	1
133.076	-0.72	6779888	0	14.5058	3.34421	2.34421	25.8537	0	15.8234	2.99364	1.99364	30.1768	0.17	27.4873	3.86427	2.86427	45.3248	0.279	45.087	2.5271	1.5271	96.8694	0.0259166	0.0635062	0.00412268	0.000316178	0.0153141	0.0375257	0.00243608	0.000186829	0.0085671	0.0209929	0.00136281	0.000104517	0.00692056	0.0169582	0.00110089	8.44297e-05	17.1604	2.72391	1.72391	34.8871	16.8146	3.2094	2.2094	30.7052	0.285804	0.650063	1
133.245	-0.72	6779888	0	14.5058	3.34421	2.34421	25.8537	0	15.8234	2.99364	1.99364	30.1768	0.17	27.4873	3.86427	2.86427	45.3248	0.279	45.087	2.5271	1.5271	96.8694	0.0259166	0.0635062	0.00412268	0.000316178	0.0153141	0.0375257	0.00243608	0.000186829	0.0085671	0.0209929	0.00136281	0.000104517	0.00692056	0.0169582	0.00110089	8.44297e-05	17.1604	2.72391	1.72391	34.8871	16.8146	3.2094	2.2094	30.7052	0.285804	0.650063	1
133.414	-0.72	6779888	0	14.5058	3.34421	2.34421	25.8537	0	15.8234	2.99364	1.99364	30.1768	0.17	27.4873	3.86427	2.86427	45.3248	0.279	45.087	2.5271	1.5271	96.8694	0.0259166	0.0635062	0.00412268	0.000316178	0.0153141	0.0375257	0.00243608	0.000186829	0.0085671	0.0209929	0.00136281	0.000104517	0.00692056	0.0169582	0.00110089	8.44297e-05	17.1604	2.72391	1.72391	34.8871	16.8146	3.2094	2.2094	30.7052	0.285804	0.650063	1
133.582	-0.72	6779888	0	14.5058	3.34421	2.34421	25.8537	0	15.8234	2.99364	1.99364	30.1768	0.17	27.4873	3.86427	2.86427	45.3248	0.279	45.087	2.5271	1.5271	96.8694	0.0259166	0.0635062	0.00412268	0.000316178	0.0153141	0.0375257	0.00243608	0.000186829	0.0085671	0.0209929	0.00136281	0.000104517	0.00692056	0.0169582	0.00110089	8.44297e-05	17.1604	2.72391	1.72391	34.8871	16.8146	3.2094	2.2094	30.7052	0.285804	0.650063	1
133.751	-0.72	6779888	0	14.5058	3.34421	2.34421	25.8537	0	15.8234	2.99364	1.99364	30.1768	0.17	27.4873	3.86427	2.86427	45.3248	0.279	45.087	2.5271	1.5271	96.8694	0.0259166	0.0635062	0.00412268	0.000316178	0.0153141	0.0375257	0.00243608	0.000186829	0.0085671	0.0209929	0.00136281	0.000104517	0.00692056	0.0169582	0.00110089	8.44297e-05	17.1604	2.72391	1.72391	34.8871	16.8146	3.2094	2.2094	30.7052	0.285804	0.650063	1
133.92	-0.72	6779888	0	14.5058	3.34421	2.34421	25.8537	0	15.8234	2.99364	1.99364	30.1768	0.17	27.4873	3.86427	2.86427	45.3248	0.279	45.087	2.5271	1.5271	96.8694	0.0259166	0.0635062	0.00412268	0.000316178	0.0153141	0.0375257	0.00243608	0.000186829	0.0085671	0.0209929	0.00136281	0.000104517	0.00692056	0.0169582	0.00110089	8.44297e-05	17.1604	2.72391	1.72391	34.8871	16.8146	3.2094	2.2094	30.7052	0.285804	0.650063	1
134.088	-0.72	6779888	0	14.5058	3.34421	2.34421	25.8537	0	15.8234	2.99364	1.99364	30.1768	0.17	27.4873	3.86427	2.86427	45.3248	0.279	45.087	2.5271	1.5271	96.8694	0.0259166	0.0635062	0.00412268	0.000316178	0.0153141	0.0375257	0.00243608	0.000186829	0.0085671	0.0209929	0.00136281	0.000104517	0.00692056	0.0169582	0.00110089	8.44297e-05	17.1604	2.72391	1.72391	34.8871	16.8146	3.2094	2.2094	30.7052	0.285804	0.650063	1
134.257	-0.72	6779888	0	14.5058	3.34421	2.34421	25.8537	0	15.8234	2.99364	1.99364	30.1768	0.17	27.4873	3.86427	2.86427	45.3248	0.279	45.087	2.5271	1.5271	96.8694	0.0259166	0.0635062	0.00412268	0.000316178	0.0153141	0.0375257	0.00243608	0.000186829	0.0085671	0.0209929	0.00136281	0.000104517	0.00692056	0.0169582	0.00110089	8.44297e-05	17.1604	2.72391	1.72391	34.8871	16.8146	3.2094	2.2094	30.7052	0.285804	0.650063	1
134.426	-0.72	6779888	0	14.5058	3.34421	2.34421	25.8537	0	15.8234	2.99364	1.99364	30.1768	0.17	27.4873	3.86427	2.86427	45.3248	0.279	45.087	2.5271	1.5271	96.8694	0.0259166	0.0635062	0.00412268	0.000316178	0.0153141	0.0375257	0.00243608	0.000186829	0.0085671	0.0209929	0.00136281	0.000104517	0.00692056	0.0169582	0.00110089	8.44297e-05	17.1604	2.72391	1.72391	34.8871	16.8146	3.2094	2.2094	30.7052	0.285804	0.650063	1
134.594	-0.72	6779888	0	14.5058	3.34421	2.34421	25.8537	0	15.8234	2.99364	1.99364	30.1768	0.17	27.4873	3.86427	2.86427	45.3248	0.279	45.087	2.5271	1.5271	96.8694	0.0259166	0.0635062	0.00412268	0.000316178	0.0153141	0.0375257	0.00243608	0.000186829	0.0085671	0.0209929	0.00136281	0.000104517	0.00692056	0.0169582	0.00110089	8.44297e-05	17.1604	2.72391	1.72391	34.8871	16.8146	3.2094	2.2094	30.7052	0.285804	0.650063	1
134.763	-0.72	6779888	0	14.5058	3.34421	2.34421	25.8537	0	15.8234	2.99364	1.99364	30.1768	0.17	27.4873	3.86427	2.86427	45.3248	0.279	45.087	2.5271	1.5271	96.8694	0.0259166	0.0635062	0.00412268	0.000316178	0.0153141	0.0375257	0.00243608	0.000186829	0.0085671	0.0209929	0.00136281	0.000104517	0.00692056	0.0169582	0.00110089	8.44297e-05	17.1604	2.72391	1.72391	34.8871	16.8146	3.2094	2.2094	30.7052	0.285804	0.650063	1
134.932	-0.72	6779888	0	14.5058	3.34421	2.34421	25.8537	0	15.8234	2.99364	1.99364	30.1768	0.17	27.4873	3.86427	2.86427	45.3248	0.279	45.087	2.5271	1.5271	96.8694	0.0259166	0.0635062	0.00412268	0.000316178	0.0153141	0.0375257	0.00243608	0.000186829	0.0085671	0.0209929	0.00136281	0.000104517	0.00692056	0.0169582	0.00110089	8.44297e-05	17.1604	2.72391	1.72391	34.8871	16.8146	3.2094	2.2094	30.7052	0.285804	0.650063	1
135.1	-0.72	6779888	0	14.5058	3.34421	2.34421	25.8537	0	15.8234	2.99364	1.99364	30.1768	0.17	27.4873	3.86427	2.86427	45.3248	0.279	45.087	2.5271	1.5271	96.8694	0.0259166	0.0635062	0.00412268	0.000316178	0.0153141	0.0375257	0.00243608	0.000186829	0.0085671	0.0209929	0.00136281	0.000104517	0.00692056	0.0169582	0.00110089	8.44297e-05	17.1604	2.72391	1.72391	34.8871	16.8146	3.2094	2.2094	30.7052	0.285804	0.650063	1
135.269	-0.72	6779888	0	14.5058	3.34421	2.34421	25.8537	0	15.8234	2.99364	1.99364	30.1768	0.17	27.4873	3.86427	2.86427	45.3248	0.279	45.087	2.5271	1.5271	96.8694	0.0259166	0.0635062	0.00412268	0.000316178	0.0153141	0.0375257	0.00243608	0.000186829	0.0085671	0.0209929	0.00136281	0.000104517	0.00692056	0.0169582	0.00110089	8.44297e-05	17.1604	2.72391	1.72391	34.8871	16.8146	3.2094	2.2094	30.7052	0.285804	0.650063	1
135.438	-0.72	6779888	0	14.5058	3.34421	2.34421	25.8537	0	15.8234	2.99364	1.99364	30.1768	0.17	27.4873	3.86427	2.86427	45.3248	0.279	45.087	2.5271	1.5271	96.8694	0.0259166	0.0635062	0.00412268	0.000316178	0.0153141	0.0375257	0.00243608	0.000186829	0.0085671	0.0209929	0.00136281	0.000104517	0.00692056	0.0169582	0.00110089	8.44297e-05	17.1604	2.72391	1.72391	34.8871	16.8146	3.2094	2.2094	30.7052	0.285804	0.650063	1
135.606	-0.72	6779888	0	14.5058	3.34421	2.34421	25.8537	0	15.8234	2.99364	1.99364	30.1768	0.17	27.4873	3.86427	2.86427	45.3248	0.279	45.087	2.5271	1.5271	96.8694	0.0259166	0.0635062	0.00412268	0.000316178	0.0153141	0.0375257	0.00243608	0.000186829	0.0085671	0.0209929	0.00136281	0.000104517	0.00692056	0.0169582	0.00110089	8.44297e-05	17.1604	2.72391	1.72391	34.8871	16.8146	3.2094	2.2094	30.7052	0.285804	0.650063	1
135.775	-0.72	6779888	0	14.5058	3.34421	2.34421	25.8537	0	15.8234	2.99364	1.99364	30.1768	0.17	27.4873	3.86427	2.86427	45.3248	0.279	45.087	2.5271	1.5271	96.8694	0.0259166	0.0635062	0.00412268	0.000316178	0.0153141	0.0375257	0.00243608	0.000186829	0.0085671	0.0209929	0.00136281	0.000104517	0.00692056	0.0169582	0.00110089	8.44297e-05	17.1604	2.72391	1.72391	34.8871	16.8146	3.2094	2.2094	30.7052	0.285804	0.650063	1
135.944	-0.72	6779888	0	14.5058	3.34421	2.34421	25.8537	0	15.8234	2.99364	1.99364	30.1768	0.17	27.4873	3.86427	2.86427	45.3248	0.279	45.087	2.5271	1.5271	96.8694	0.0259166	0.0635062	0.00412268	0.000316178	0.0153141	0.0375257	0.00243608	0.000186829	0.0085671	0.0209929	0.00136281	0.000104517	0.00692056	0.0169582	0.00110089	8.44297e-05	17.1604	2.72391	1.72391	34.8871	16.8146	3.2094	2.2094	30.7052	0.285804	0.650063	1
136.112	-0.72	6779888	0	14.5058	3.34421	2.34421	25.8537	0	15.8234	2.99364	1.99364	30.1768	0.17	27.4873	3.86427	2.86427	45.3248	0.279	45.087	2.5271	1.5271	96.8694	0.0259166	0.0635062	0.00412268	0.000316178	0.0153141	0.0375257	0.00243608	0.000186829	0.0085671	0.0209929	0.00136281	0.000104517	0.00692056	0.0169582	0.00110089	8.44297e-05	17.1604	2.72391	1.72391	34.8871	16.8146	3.2094	2.2094	30.7052	0.285804	0.650063	1
136.281	-0.72	6779888	0	14.5058	3.34421	2.34421	25.8537	0	15.8234	2.99364	1.99364	30.1768	0.17	27.4873	3.86427	2.86427	45.3248	0.279	45.087	2.5271	1.5271	96.8694	0.0259166	0.0635062	0.00412268	0.000316178	0.0153141	0.0375257	0.00243608	0.000186829	0.0085671	0.0209929	0.00136281	0.000104517	0.00692056	0.0169582	0.00110089	8.44297e-05	17.1604	2.72391	1.72391	34.8871	16.8146	3.2094	2.2094	30.7052	0.285804	0.650063	1
136.45	-0.72	6779888	0	14.5058	3.34421	2.34421	25.8537	0	15.8234	2.99364	1.99364	30.1768	0.17	27.4873	3.86427	2.86427	45.3248	0.279	45.087	2.5271	1.5271	96.8694	0.0259166	0.0635062	0.00412268	0.000316178	0.0153141	0.0375257	0.00243608	0.000186829	0.0085671	0.0209929	0.00136281	0.000104517	0.00692056	0.0169582	0.00110089	8.44297e-05	17.1604	2.72391	1.72391	34.8871	16.8146	3.2094	2.2094	30.7052	0.285804	0.650063	1
136.618	-0.72	6779888	0	14.5058	3.34421	2.34421	25.8537	0	15.8234	2.99364	1.99364	30.1768	0.17	27.4873	3.86427	2.86427	45.3248	0.279	45.087	2.5271	1.5271	96.8694	0.0259166	0.0635062	0.00412268	0.000316178	0.0153141	0.0375257	0.00243608	0.000186829	0.0085671	0.0209929	0.00136281	0.000104517	0.00692056	0.0169582	0.00110089	8.44297e-05	17.1604	2.72391	1.72391	34.8871	16.8146	3.2094	2.2094	30.7052	0.285804	0.650063	1
136.787	-0.72	6779888	0	14.5058	3.34421	2.34421	25.8537	0	15.8234	2.99364	1.99364	30.1768	0.17	27.4873	3.86427	2.86427	45.3248	0.279	45.087	2.5271	1.5271	96.8694	0.0259166	0.0635062	0.00412268	0.000316178	0.0153141	0.0375257	0.00243608	0.000186829	0.0085671	0.0209929	0.00136281	0.000104517	0.00692056	0.0169582	0.00110089	8.44297e-05	17.1604	2.72391	1.72391	34.8871	16.8146	3.2094	2.2094	30.7052	0.285804	0.650063	1
136.956	-0.72	6779888	0	14.5058	3.34421	2.34421	25.8537	0	15.8234	2.99364	1.99364	30.1768	0.17	27.4873	3.86427	2.86427	45.3248	0.279	45.087	2.5271	1.5271	96.8694	0.0259166	0.0635062	0.00412268	0.000316178	0.0153141	0.0375257	0.00243608	0.000186829	0.0085671	0.0209929	0.00136281	0.000104517	0.00692056	0.0169582	0.00110089	8.44297e-05	17.1604	2.72391	1.72391	34.8871	16.8146	3.2094	2.2094	30.7052	0.285804	0.650063	1
137.124	-0.72	6779888	0	14.5058	3.34421	2.34421	25.8537	0	15.8234	2.99364	1.99364	30.1768	0.17	27.4873	3.86427	2.86427	45.3248	0.279	45.087	2.5271	1.5271	96.8694	0.0259166	0.0635062	0.00412268	0.000316178	0.0153141	0.0375257	0.00243608	0.000186829	0.0085671	0.0209929	0.00136281	0.000104517	0.00692056	0.0169582	0.00110089	8.44297e-05	17.1604	2.72391	1.72391	34.8871	16.8146	3.2094	2.2094	30.7052	0.285804	0.650063	1
137.293	-0.72	6779888	0	14.5058	3.34421	2.34421	25.8537	0	15.8234	2.99364	1.99364	30.1768	0.17	27.4873	3.86427	2.86427	45.3248	0.279	45.087	2.5271	1.5271	96.8694	0.0259166	0.0635062	0.00412268	0.000316178	0.0153141	0.0375257	0.00243608	0.000186829	0.0085671	0.0209929	0.00136281	0.000104517	0.00692056	0.0169582	0.00110089	8.44297e-05	17.1604	2.72391	1.72391	34.8871	16.8146	3.2094	2.2094	30.7052	0.285804	0.650063	1
137.462	-0.72	6779888	0	14.5058	3.34421	2.34421	25.8537	0	15.8234	2.99364	1.99364	30.1768	0.17	27.4873	3.86427	2.86427	45.3248	0.279	45.087	2.5271	1.5271	96.8694	0.0259166	0.0635062	0.00412268	0.000316178	0.0153141	0.0375257	0.00243608	0.000186829	0.0085671	0.0209929	0.00136281	0.000104517	0.00692056	0.0169582	0.00110089	8.44297e-05	17.1604	2.72391	1.72391	34.8871	16.8146	3.2094	2.2094	30.7052	0.285804	0.650063	1
137.63	-0.72	6779888	0	14.5058	3.34421	2.34421	25.8537	0	15.8234	2.99364	1.99364	30.1768	0.17	27.4873	3.86427	2.86427	45.3248	0.279	45.087	2.5271	1.5271	96.8694	0.0259166	0.0635062	0.00412268	0.000316178	0.0153141	0.0375257	0.00243608	0.000186829	0.0085671	0.0209929	0.00136281	0.000104517	0.00692056	0.0169582	0.00110089	8.44297e-05	17.1604	2.72391	1.72391	34.8871	16.8146	3.2094	2.2094	30.7052	0.285804	0.650063	1
137.799	-0.72	6779888	0	14.5058	3.34421	2.34421	25.8537	0	15.8234	2.99364	1.99364	30.1768	0.17	27.4873	3.86427	2.86427	45.3248	0.279	45.087	2.5271	1.5271	96.8694	0.0259166	0.0635062	0.00412268	0.000316178	0.0153141	0.0375257	0.00243608	0.000186829	0.0085671	0.0209929	0.00136281	0.000104517	0.00692056	0.0169582	0.00110089	8.44297e-05	17.1604	2.72391	1.72391	34.8871	16.8146	3.2094	2.2094	30.7052	0.285804	0.650063	1
137.968	-0.72	6779888	0	14.5058	3.34421	2.34421	25.8537	0	15.8234	2.99364	1.99364	30.1768	0.17	27.4873	3.86427	2.86427	45.3248	0.279	45.087	2.5271	1.5271	96.8694	0.0259166	0.0635062	0.00412268	0.000316178	0.0153141	0.0375257	0.00243608	0.000186829	0.0085671	0.0209929	0.00136281	0.000104517	0.00692056	0.0169582	0.00110089	8.44297e-05	17.1604	2.72391	1.72391	34.8871	16.8146	3.2094	2.2094	30.7052	0.285804	0.650063	1
138.136	-0.72	6779888	0	14.5058	3.34421	2.34421	25.8537	0	15.8234	2.99364	1.99364	30.1768	0.17	27.4873	3.86427	2.86427	45.3248	0.279	45.087	2.5271	1.5271	96.8694	0.0259166	0.0635062	0.00412268	0.000316178	0.0153141	0.0375257	0.00243608	0.000186829	0.0085671	0.0209929	0.00136281	0.000104517	0.00692056	0.0169582	0.00110089	8.44297e-05	17.1604	2.72391	1.72391	34.8871	16.8146	3.2094	2.2094	30.7052	0.285804	0.650063	1
138.305	-0.72	6779888	0	14.5058	3.34421	2.34421	25.8537	0	15.8234	2.99364	1.99364	30.1768	0.17	27.4873	3.86427	2.86427	45.3248	0.279	45.087	2.5271	1.5271	96.8694	0.0259166	0.0635062	0.00412268	0.000316178	0.0153141	0.0375257	0.00243608	0.000186829	0.0085671	0.0209929	0.00136281	0.000104517	0.00692056	0.0169582	0.00110089	8.44297e-05	17.1604	2.72391	1.72391	34.8871	16.8146	3.2094	2.2094	30.7052	0.285804	0.650063	1
138.474	-0.72	6779888	0	14.5058	3.34421	2.34421	25.8537	0	15.8234	2.99364	1.99364	30.1768	0.17	27.4873	3.86427	2.86427	45.3248	0.279	45.087	2.5271	1.5271	96.8694	0.0259166	0.0635062	0.00412268	0.000316178	0.0153141	0.0375257	0.00243608	0.000186829	0.0085671	0.0209929	0.00136281	0.000104517	0.00692056	0.0169582	0.00110089	8.44297e-05	17.1604	2.72391	1.72391	34.8871	16.8146	3.2094	2.2094	30.7052	0.285804	0.650063	1
138.642	-0.72	6779888	0	14.5058	3.34421	2.34421	25.8537	0	15.8234	2.99364	1.99364	30.1768	0.17	27.4873	3.86427	2.86427	45.3248	0.279	45.087	2.5271	1.5271	96.8694	0.0259166	0.0635062	0.00412268	0.000316178	0.0153141	0.0375257	0.00243608	0.000186829	0.0085671	0.0209929	0.00136281	0.000104517	0.00692056	0.0169582	0.00110089	8.44297e-05	17.1604	2.72391	1.72391	34.8871	16.8146	3.2094	2.2094	30.7052	0.285804	0.650063	1
138.811	-0.72	6779888	0	14.5058	3.34421	2.34421	25.8537	0	15.8234	2.99364	1.99364	30.1768	0.17	27.4873	3.86427	2.86427	45.3248	0.279	45.087	2.5271	1.5271	96.8694	0.0259166	0.0635062	0.00412268	0.000316178	0.0153141	0.0375257	0.00243608	0.000186829	0.0085671	0.0209929	0.00136281	0.000104517	0.00692056	0.0169582	0.00110089	8.44297e-05	17.1604	2.72391	1.72391	34.8871	16.8146	3.2094	2.2094	30.7052	0.285804	0.650063	1
138.98	-0.72	6779888	0	14.5058	3.34421	2.34421	25.8537	0	15.8234	2.99364	1.99364	30.1768	0.17	27.4873	3.86427	2.86427	45.3248	0.279	45.087	2.5271	1.5271	96.8694	0.0259166	0.0635062	0.00412268	0.000316178	0.0153141	0.0375257	0.00243608	0.000186829	0.0085671	0.0209929	0.00136281	0.000104517	0.00692056	0.0169582	0.00110089	8.44297e-05	17.1604	2.72391	1.72391	34.8871	16.8146	3.2094	2.2094	30.7052	0.285804	0.650063	1
139.148	-0.72	6779888	0	14.5058	3.34421	2.34421	25.8537	0	15.8234	2.99364	1.99364	30.1768	0.17	27.4873	3.86427	2.86427	45.3248	0.279	45.087	2.5271	1.5271	96.8694	0.0259166	0.0635062	0.00412268	0.000316178	0.0153141	0.0375257	0.00243608	0.000186829	0.0085671	0.0209929	0.00136281	0.000104517	0.00692056	0.0169582	0.00110089	8.44297e-05	17.1604	2.72391	1.72391	34.8871	16.8146	3.2094	2.2094	30.7052	0.285804	0.650063	1
139.317	-0.72	6779888	0	14.5058	3.34421	2.34421	25.8537	0	15.8234	2.99364	1.99364	30.1768	0.17	27.4873	3.86427	2.86427	45.3248	0.279	45.087	2.5271	1.5271	96.8694	0.0259166	0.0635062	0.00412268	0.000316178	0.0153141	0.0375257	0.00243608	0.000186829	0.0085671	0.0209929	0.00136281	0.000104517	0.00692056	0.0169582	0.00110089	8.44297e-05	17.1604	2.72391	1.72391	34.8871	16.8146	3.2094	2.2094	30.7052	0.285804	0.650063	1
139.486	-0.72	6779888	0	14.5058	3.34421	2.34421	25.8537	0	15.8234	2.99364	1.99364	30.1768	0.17	27.4873	3.86427	2.86427	45.3248	0.279	45.087	2.5271	1.5271	96.8694	0.0259166	0.0635062	0.00412268	0.000316178	0.0153141	0.0375257	0.00243608	0.000186829	0.0085671	0.0209929	0.00136281	0.000104517	0.00692056	0.0169582	0.00110089	8.44297e-05	17.1604	2.72391	1.72391	34.8871	16.8146	3.2094	2.2094	30.7052	0.285804	0.650063	1
139.654	-0.72	6779888	0	14.5058	3.34421	2.34421	25.8537	0	15.8234	2.99364	1.99364	30.1768	0.17	27.4873	3.86427	2.86427	45.3248	0.279	45.087	2.5271	1.5271	96.8694	0.0259166	0.0635062	0.00412268	0.000316178	0.0153141	0.0375257	0.00243608	0.000186829	0.0085671	0.0209929	0.00136281	0.000104517	0.00692056	0.0169582	0.00110089	8.44297e-05	17.1604	2.72391	1.72391	34.8871	16.8146	3.2094	2.2094	30.7052	0.285804	0.650063	1
139.823	-0.72	6779888	0	14.5058	3.34421	2.34421	25.8537	0	15.8234	2.99364	1.99364	30.1768	0.17	27.4873	3.86427	2.86427	45.3248	0.279	45.087	2.5271	1.5271	96.8694	0.0259166	0.0635062	0.00412268	0.000316178	0.0153141	0.0375257	0.00243608	0.000186829	0.0085671	0.0209929	0.00136281	0.000104517	0.00692056	0.0169582	0.00110089	8.44297e-05	17.1604	2.72391	1.72391	34.8871	16.8146	3.2094	2.2094	30.7052	0.285804	0.650063	1
139.992	-0.72	6779888	0	14.5058	3.34421	2.34421	25.8537	0	15.8234	2.99364	1.99364	30.1768	0.17	27.4873	3.86427	2.86427	45.3248	0.279	45.087	2.5271	1.5271	96.8694	0.0259166	0.0635062	0.00412268	0.000316178	0.0153141	0.0375257	0.00243608	0.000186829	0.0085671	0.0209929	0.00136281	0.000104517	0.00692056	0.0169582	0.00110089	8.44297e-05	17.1604	2.72391	1.72391	34.8871	16.8146	3.2094	2.2094	30.7052	0.285804	0.650063	1
140.16	-0.72	6779888	0	14.5058	3.34421	2.34421	25.8537	0	15.8234	2.99364	1.99364	30.1768	0.17	27.4873	3.86427	2.86427	45.3248	0.279	45.087	2.5271	1.5271	96.8694	0.0259166	0.0635062	0.00412268	0.000316178	0.0153141	0.0375257	0.00243608	0.000186829	0.0085671	0.0209929	0.00136281	0.000104517	0.00692056	0.0169582	0.00110089	8.44297e-05	17.1604	2.72391	1.72391	34.8871	16.8146	3.2094	2.2094	30.7052	0.285804	0.650063	1
140.329	-0.72	6779888	0	14.5058	3.34421	2.34421	25.8537	0	15.8234	2.99364	1.99364	30.1768	0.17	27.4873	3.86427	2.86427	45.3248	0.279	45.087	2.5271	1.5271	96.8694	0.0259166	0.0635062	0.00412268	0.000316178	0.0153141	0.0375257	0.00243608	0.000186829	0.0085671	0.0209929	0.00136281	0.000104517	0.00692056	0.0169582	0.00110089	8.44297e-05	17.1604	2.72391	1.72391	34.8871	16.8146	3.2094	2.2094	30.7052	0.285804	0.650063	1
140.498	-0.72	6779888	0	14.5058	3.34421	2.34421	25.8537	0	15.8234	2.99364	1.99364	30.1768	0.17	27.4873	3.86427	2.86427	45.3248	0.279	45.087	2.5271	1.5271	96.8694	0.0259166	0.0635062	0.00412268	0.000316178	0.0153141	0.0375257	0.00243608	0.000186829	0.0085671	0.0209929	0.00136281	0.000104517	0.00692056	0.0169582	0.00110089	8.44297e-05	17.1604	2.72391	1.72391	34.8871	16.8146	3.2094	2.2094	30.7052	0.285804	0.650063	1
140.666	-0.72	6779888	0	14.5058	3.34421	2.34421	25.8537	0	15.8234	2.99364	1.99364	30.1768	0.17	27.4873	3.86427	2.86427	45.3248	0.279	45.087	2.5271	1.5271	96.8694	0.0259166	0.0635062	0.00412268	0.000316178	0.0153141	0.0375257	0.00243608	0.000186829	0.0085671	0.0209929	0.00136281	0.000104517	0.00692056	0.0169582	0.00110089	8.44297e-05	17.1604	2.72391	1.72391	34.8871	16.8146	3.2094	2.2094	30.7052	0.285804	0.650063	1
140.835	-0.72	6779888	0	14.5058	3.34421	2.34421	25.8537	0	15.8234	2.99364	1.99364	30.1768	0.17	27.4873	3.86427	2.86427	45.3248	0.279	45.087	2.5271	1.5271	96.8694	0.0259166	0.0635062	0.00412268	0.000316178	0.0153141	0.0375257	0.00243608	0.000186829	0.0085671	0.0209929	0.00136281	0.000104517	0.00692056	0.0169582	0.00110089	8.44297e-05	17.1604	2.72391	1.72391	34.8871	16.8146	3.2094	2.2094	30.7052	0.285804	0.650063	1
141.004	-0.72	6779888	0	14.5058	3.34421	2.34421	25.8537	0	15.8234	2.99364	1.99364	30.1768	0.17	27.4873	3.86427	2.86427	45.3248	0.279	45.087	2.5271	1.5271	96.8694	0.0259166	0.0635062	0.00412268	0.000316178	0.0153141	0.0375257	0.00243608	0.000186829	0.0085671	0.0209929	0.00136281	0.000104517	0.00692056	0.0169582	0.00110089	8.44297e-05	17.1604	2.72391	1.72391	34.8871	16.8146	3.2094	2.2094	30.7052	0.285804	0.650063	1
141.172	-0.72	6779888	0	14.5058	3.34421	2.34421	25.8537	0	15.8234	2.99364	1.99364	30.1768	0.17	27.4873	3.86427	2.86427	45.3248	0.279	45.087	2.5271	1.5271	96.8694	0.0259166	0.0635062	0.00412268	0.000316178	0.0153141	0.0375257	0.00243608	0.000186829	0.0085671	0.0209929	0.00136281	0.000104517	0.00692056	0.0169582	0.00110089	8.44297e-05	17.1604	2.72391	1.72391	34.8871	16.8146	3.2094	2.2094	30.7052	0.285804	0.650063	1
141.341	-0.72	6779888	0	14.5058	3.34421	2.34421	25.8537	0	15.8234	2.99364	1.99364	30.1768	0.17	27.4873	3.86427	2.86427	45.3248	0.279	45.087	2.5271	1.5271	96.8694	0.0259166	0.0635062	0.00412268	0.000316178	0.0153141	0.0375257	0.00243608	0.000186829	0.0085671	0.0209929	0.00136281	0.000104517	0.00692056	0.0169582	0.00110089	8.44297e-05	17.1604	2.72391	1.72391	34.8871	16.8146	3.2094	2.2094	30.7052	0.285804	0.650063	1
141.51	-0.72	6779888	0	14.5058	3.34421	2.34421	25.8537	0	15.8234	2.99364	1.99364	30.1768	0.17	27.4873	3.86427	2.86427	45.3248	0.279	45.087	2.5271	1.5271	96.8694	0.0259166	0.0635062	0.00412268	0.000316178	0.0153141	0.0375257	0.00243608	0.000186829	0.0085671	0.0209929	0.00136281	0.000104517	0.00692056	0.0169582	0.00110089	8.44297e-05	17.1604	2.72391	1.72391	34.8871	16.8146	3.2094	2.2094	30.7052	0.285804	0.650063	1
141.678	-0.72	6779888	0	14.5058	3.34421	2.34421	25.8537	0	15.8234	2.99364	1.99364	30.1768	0.17	27.4873	3.86427	2.86427	45.3248	0.279	45.087	2.5271	1.5271	96.8694	0.0259166	0.0635062	0.00412268	0.000316178	0.0153141	0.0375257	0.00243608	0.000186829	0.0085671	0.0209929	0.00136281	0.000104517	0.00692056	0.0169582	0.00110089	8.44297e-05	17.1604	2.72391	1.72391	34.8871	16.8146	3.2094	2.2094	30.7052	0.285804	0.650063	1
141.847	-0.72	6779888	0	14.5058	3.34421	2.34421	25.8537	0	15.8234	2.99364	1.99364	30.1768	0.17	27.4873	3.86427	2.86427	45.3248	0.279	45.087	2.5271	1.5271	96.8694	0.0259166	0.0635062	0.00412268	0.000316178	0.0153141	0.0375257	0.00243608	0.000186829	0.0085671	0.0209929	0.00136281	0.000104517	0.00692056	0.0169582	0.00110089	8.44297e-05	17.1604	2.72391	1.72391	34.8871	16.8146	3.2094	2.2094	30.7052	0.285804	0.650063	1
142.016	-0.72	6779888	0	14.5058	3.34421	2.34421	25.8537	0	15.8234	2.99364	1.99364	30.1768	0.17	27.4873	3.86427	2.86427	45.3248	0.279	45.087	2.5271	1.5271	96.8694	0.0259166	0.0635062	0.00412268	0.000316178	0.0153141	0.0375257	0.00243608	0.000186829	0.0085671	0.0209929	0.00136281	0.000104517	0.00692056	0.0169582	0.00110089	8.44297e-05	17.1604	2.72391	1.72391	34.8871	16.8146	3.2094	2.2094	30.7052	0.285804	0.650063	1
142.184	-0.72	6779888	0	14.5058	3.34421	2.34421	25.8537	0	15.8234	2.99364	1.99364	30.1768	0.17	27.4873	3.86427	2.86427	45.3248	0.279	45.087	2.5271	1.5271	96.8694	0.0259166	0.0635062	0.00412268	0.000316178	0.0153141	0.0375257	0.00243608	0.000186829	0.0085671	0.0209929	0.00136281	0.000104517	0.00692056	0.0169582	0.00110089	8.44297e-05	17.1604	2.72391	1.72391	34.8871	16.8146	3.2094	2.2094	30.7052	0.285804	0.650063	1
142.353	-0.72	6779888	0	14.5058	3.34421	2.34421	25.8537	0	15.8234	2.99364	1.99364	30.1768	0.17	27.4873	3.86427	2.86427	45.3248	0.279	45.087	2.5271	1.5271	96.8694	0.0259166	0.0635062	0.00412268	0.000316178	0.0153141	0.0375257	0.00243608	0.000186829	0.0085671	0.0209929	0.00136281	0.000104517	0.00692056	0.0169582	0.00110089	8.44297e-05	17.1604	2.72391	1.72391	34.8871	16.8146	3.2094	2.2094	30.7052	0.285804	0.650063	1
142.522	-0.72	6779888	0	14.5058	3.34421	2.34421	25.8537	0	15.8234	2.99364	1.99364	30.1768	0.17	27.4873	3.86427	2.86427	45.3248	0.279	45.087	2.5271	1.5271	96.8694	0.0259166	0.0635062	0.00412268	0.000316178	0.0153141	0.0375257	0.00243608	0.000186829	0.0085671	0.0209929	0.00136281	0.000104517	0.00692056	0.0169582	0.00110089	8.44297e-05	17.1604	2.72391	1.72391	34.8871	16.8146	3.2094	2.2094	30.7052	0.285804	0.650063	1
142.69	-0.72	6779888	0	14.5058	3.34421	2.34421	25.8537	0	15.8234	2.99364	1.99364	30.1768	0.17	27.4873	3.86427	2.86427	45.3248	0.279	45.087	2.5271	1.5271	96.8694	0.0259166	0.0635062	0.00412268	0.000316178	0.0153141	0.0375257	0.00243608	0.000186829	0.0085671	0.0209929	0.00136281	0.000104517	0.00692056	0.0169582	0.00110089	8.44297e-05	17.1604	2.72391	1.72391	34.8871	16.8146	3.2094	2.2094	30.7052	0.285804	0.650063	1
142.859	-0.72	6779888	0	14.5058	3.34421	2.34421	25.8537	0	15.8234	2.99364	1.99364	30.1768	0.17	27.4873	3.86427	2.86427	45.3248	0.279	45.087	2.5271	1.5271	96.8694	0.0259166	0.0635062	0.00412268	0.000316178	0.0153141	0.0375257	0.00243608	0.000186829	0.0085671	0.0209929	0.00136281	0.000104517	0.00692056	0.0169582	0.00110089	8.44297e-05	17.1604	2.72391	1.72391	34.8871	16.8146	3.2094	2.2094	30.7052	0.285804	0.650063	1
143.028	-0.72	6779888	0	14.5058	3.34421	2.34421	25.8537	0	15.8234	2.99364	1.99364	30.1768	0.17	27.4873	3.86427	2.86427	45.3248	0.279	45.087	2.5271	1.5271	96.8694	0.0259166	0.0635062	0.00412268	0.000316178	0.0153141	0.0375257	0.00243608	0.000186829	0.0085671	0.0209929	0.00136281	0.000104517	0.00692056	0.0169582	0.00110089	8.44297e-05	17.1604	2.72391	1.72391	34.8871	16.8146	3.2094	2.2094	30.7052	0.285804	0.650063	1
143.196	-0.72	6779888	0	14.5058	3.34421	2.34421	25.8537	0	15.8234	2.99364	1.99364	30.1768	0.17	27.4873	3.86427	2.86427	45.3248	0.279	45.087	2.5271	1.5271	96.8694	0.0259166	0.0635062	0.00412268	0.000316178	0.0153141	0.0375257	0.00243608	0.000186829	0.0085671	0.0209929	0.00136281	0.000104517	0.00692056	0.0169582	0.00110089	8.44297e-05	17.1604	2.72391	1.72391	34.8871	16.8146	3.2094	2.2094	30.7052	0.285804	0.650063	1
143.365	-0.72	6779888	0	14.5058	3.34421	2.34421	25.8537	0	15.8234	2.99364	1.99364	30.1768	0.17	27.4873	3.86427	2.86427	45.3248	0.279	45.087	2.5271	1.5271	96.8694	0.0259166	0.0635062	0.00412268	0.000316178	0.0153141	0.0375257	0.00243608	0.000186829	0.0085671	0.0209929	0.00136281	0.000104517	0.00692056	0.0169582	0.00110089	8.44297e-05	17.1604	2.72391	1.72391	34.8871	16.8146	3.2094	2.2094	30.7052	0.285804	0.650063	1
143.534	-0.72	6779888	0	14.5058	3.34421	2.34421	25.8537	0	15.8234	2.99364	1.99364	30.1768	0.17	27.4873	3.86427	2.86427	45.3248	0.279	45.087	2.5271	1.5271	96.8694	0.0259166	0.0635062	0.00412268	0.000316178	0.0153141	0.0375257	0.00243608	0.000186829	0.0085671	0.0209929	0.00136281	0.000104517	0.00692056	0.0169582	0.00110089	8.44297e-05	17.1604	2.72391	1.72391	34.8871	16.8146	3.2094	2.2094	30.7052	0.285804	0.650063	1
143.702	-0.72	6779888	0	14.5058	3.34421	2.34421	25.8537	0	15.8234	2.99364	1.99364	30.1768	0.17	27.4873	3.86427	2.86427	45.3248	0.279	45.087	2.5271	1.5271	96.8694	0.0259166	0.0635062	0.00412268	0.000316178	0.0153141	0.0375257	0.00243608	0.000186829	0.0085671	0.0209929	0.00136281	0.000104517	0.00692056	0.0169582	0.00110089	8.44297e-05	17.1604	2.72391	1.72391	34.8871	16.8146	3.2094	2.2094	30.7052	0.285804	0.650063	1
143.871	-0.72	6779888	0	14.5058	3.34421	2.34421	25.8537	0	15.8234	2.99364	1.99364	30.1768	0.17	27.4873	3.86427	2.86427	45.3248	0.279	45.087	2.5271	1.5271	96.8694	0.0259166	0.0635062	0.00412268	0.000316178	0.0153141	0.0375257	0.00243608	0.000186829	0.0085671	0.0209929	0.00136281	0.000104517	0.00692056	0.0169582	0.00110089	8.44297e-05	17.1604	2.72391	1.72391	34.8871	16.8146	3.2094	2.2094	30.7052	0.285804	0.650063	1
144.04	-0.72	6779888	0	14.5058	3.34421	2.34421	25.8537	0	15.8234	2.99364	1.99364	30.1768	0.17	27.4873	3.86427	2.86427	45.3248	0.279	45.087	2.5271	1.5271	96.8694	0.0259166	0.0635062	0.00412268	0.000316178	0.0153141	0.0375257	0.00243608	0.000186829	0.0085671	0.0209929	0.00136281	0.000104517	0.00692056	0.0169582	0.00110089	8.44297e-05	17.1604	2.72391	1.72391	34.8871	16.8146	3.2094	2.2094	30.7052	0.285804	0.650063	1
[truncated: 1,781 more rows]
[truncated: 10 more columns]

## Sheet: Calculation-Integration
t	fR0	fR1	fR2	fR3	g0	g1	g2	g3	z0	z1	z2	z3	I0	I1	I2	I3	I	R0	R1	R2	R3	R	I0-R0	I1-R1	I2-R2	I3-R3	I-R	dD0	dD1	dD2	dD3	dD	D0	D1	D2	D3	Deaths	fIHosp	fIICU	g2+g3	g3	zHosp	zICU	Ihosp	IICU	z2+z3	z3	fConfirmed	%g0+%g1+%g2+%g3
[truncated: 2,636 more rows]
[truncated: 10 more columns]

[truncated: 5 more sheets: EpidemiologicalSurveillanceData, Error, Tables 3 & 4, Figure 8, ZBS-SI]
